# Supplementary material for: Transcriptome Comparison between Two Strains of Ustilago esculenta during the Mating
Source: J Fungi (Basel). 2022 Dec 23;9(1):32. doi: 10.3390/jof9010032 (PMC9862937; doi:10.3390/jof9010032)
Supplement: Supplementary file 1 [file jof-09-00032-s001.zip]

Archive with 3 entries (3 files):
- Supplement data.pdf
- Table S4.xlsx
- Table S5.xlsx
