# Supplementary material for: Transcriptome Comparison between Two Strains of Ustilago esculenta during the Mating
Source: J Fungi (Basel). 2022 Dec 23;9(1):32. doi: 10.3390/jof9010032 (PMC9862937; doi:10.3390/jof9010032)
Supplement: Supplementary file 1 [file jof-09-00032-s001.zip › Table S4.xlsx]

## Sheet: cor_pearson
Figure S4.Overall correlation of each replication at different stages
R^2	T_0h_1	T_0h_2	T_0h_3	T_24h_1	T_24h_2	T_24h_3	T_36h_1	T_36h_2	T_36h_3	T_48h_1	T_48h_2	T_48h_3	T_60h_1	T_60h_2	T_60h_3	MT_0h_1	MT_0h_2	MT_0h_3	MT_24h_1	MT_24h_2	MT_24h_3	MT_36h_1	MT_36h_2	MT_36h_3	MT_48h_1	MT_48h_2	MT_48h_3	MT_60h_1	MT_60h_2	MT_60h_3
T_0h_1	1	0.971	0.999	0.943	0.942	0.946	0.935	0.938	0.937	0.924	0.926	0.906	0.91	0.881	0.886	0.975	0.975	0.975	0.937	0.939	0.94	0.932	0.93	0.932	0.904	0.923	0.905	0.902	0.895	0.906
T_0h_2	0.971	1	0.972	0.93	0.927	0.933	0.929	0.926	0.922	0.921	0.917	0.896	0.906	0.898	0.897	0.953	0.959	0.956	0.927	0.924	0.929	0.921	0.921	0.926	0.916	0.928	0.897	0.902	0.914	0.901
T_0h_3	0.999	0.972	1	0.944	0.942	0.947	0.936	0.939	0.937	0.924	0.926	0.906	0.911	0.882	0.886	0.976	0.975	0.975	0.937	0.939	0.941	0.933	0.931	0.933	0.905	0.924	0.906	0.902	0.896	0.906
T_24h_1	0.943	0.93	0.944	1	0.996	0.994	0.995	0.994	0.994	0.976	0.977	0.957	0.969	0.95	0.949	0.933	0.933	0.932	0.968	0.967	0.954	0.973	0.972	0.969	0.957	0.951	0.949	0.949	0.94	0.957
T_24h_2	0.942	0.927	0.942	0.996	1	0.992	0.993	0.994	0.993	0.979	0.981	0.966	0.974	0.955	0.956	0.933	0.933	0.933	0.968	0.968	0.954	0.972	0.972	0.969	0.96	0.953	0.952	0.95	0.942	0.961
T_24h_3	0.946	0.933	0.947	0.994	0.992	1	0.993	0.995	0.995	0.979	0.981	0.953	0.967	0.948	0.946	0.935	0.935	0.935	0.964	0.963	0.953	0.971	0.972	0.969	0.956	0.95	0.941	0.939	0.933	0.957
T_36h_1	0.935	0.929	0.936	0.995	0.993	0.993	1	0.997	0.996	0.981	0.981	0.958	0.972	0.957	0.954	0.928	0.929	0.928	0.962	0.96	0.947	0.971	0.972	0.968	0.96	0.953	0.946	0.95	0.943	0.96
T_36h_2	0.938	0.926	0.939	0.994	0.994	0.995	0.997	1	0.998	0.983	0.986	0.962	0.974	0.956	0.955	0.93	0.931	0.93	0.961	0.961	0.949	0.972	0.973	0.969	0.96	0.953	0.946	0.946	0.939	0.963
T_36h_3	0.937	0.922	0.937	0.994	0.993	0.995	0.996	0.998	1	0.982	0.985	0.961	0.973	0.952	0.95	0.928	0.928	0.928	0.961	0.961	0.949	0.973	0.973	0.969	0.958	0.952	0.947	0.946	0.937	0.963
T_48h_1	0.924	0.921	0.924	0.976	0.979	0.979	0.981	0.983	0.982	1	0.997	0.981	0.992	0.981	0.98	0.917	0.919	0.918	0.957	0.954	0.951	0.967	0.968	0.967	0.967	0.963	0.948	0.951	0.95	0.968
T_48h_2	0.926	0.917	0.926	0.977	0.981	0.981	0.981	0.986	0.985	0.997	1	0.981	0.99	0.976	0.974	0.92	0.92	0.921	0.955	0.955	0.949	0.967	0.969	0.967	0.964	0.959	0.948	0.948	0.943	0.969
T_48h_3	0.906	0.896	0.906	0.957	0.966	0.953	0.958	0.962	0.961	0.981	0.981	1	0.988	0.976	0.984	0.898	0.899	0.899	0.948	0.95	0.943	0.955	0.955	0.956	0.963	0.956	0.958	0.957	0.95	0.966
T_60h_1	0.91	0.906	0.911	0.969	0.974	0.967	0.972	0.974	0.973	0.992	0.99	0.988	1	0.989	0.99	0.906	0.907	0.906	0.954	0.953	0.946	0.963	0.963	0.963	0.966	0.959	0.956	0.961	0.956	0.966
T_60h_2	0.881	0.898	0.882	0.95	0.955	0.948	0.957	0.956	0.952	0.981	0.976	0.976	0.989	1	0.995	0.882	0.886	0.884	0.935	0.931	0.922	0.942	0.944	0.944	0.958	0.944	0.934	0.945	0.951	0.948
T_60h_3	0.886	0.897	0.886	0.949	0.956	0.946	0.954	0.955	0.95	0.98	0.974	0.984	0.99	0.995	1	0.883	0.887	0.886	0.939	0.935	0.928	0.944	0.945	0.945	0.962	0.948	0.944	0.952	0.957	0.952
MT_0h_1	0.975	0.953	0.976	0.933	0.933	0.935	0.928	0.93	0.928	0.917	0.92	0.898	0.906	0.882	0.883	1	0.998	0.998	0.953	0.956	0.953	0.951	0.949	0.95	0.921	0.936	0.919	0.916	0.91	0.922
MT_0h_2	0.975	0.959	0.975	0.933	0.933	0.935	0.929	0.931	0.928	0.919	0.92	0.899	0.907	0.886	0.887	0.998	1	0.998	0.954	0.956	0.954	0.952	0.95	0.951	0.924	0.939	0.92	0.918	0.915	0.923
MT_0h_3	0.975	0.956	0.975	0.932	0.933	0.935	0.928	0.93	0.928	0.918	0.921	0.899	0.906	0.884	0.886	0.998	0.998	1	0.954	0.955	0.953	0.951	0.95	0.95	0.923	0.937	0.92	0.917	0.913	0.923
MT_24h_1	0.937	0.927	0.937	0.968	0.968	0.964	0.962	0.961	0.961	0.957	0.955	0.948	0.954	0.935	0.939	0.953	0.954	0.954	1	0.996	0.99	0.991	0.99	0.99	0.977	0.977	0.977	0.971	0.964	0.972
MT_24h_2	0.939	0.924	0.939	0.967	0.968	0.963	0.96	0.961	0.961	0.954	0.955	0.95	0.953	0.931	0.935	0.956	0.956	0.955	0.996	1	0.992	0.992	0.991	0.991	0.975	0.976	0.977	0.971	0.961	0.973
MT_24h_3	0.94	0.929	0.941	0.954	0.954	0.953	0.947	0.949	0.949	0.951	0.949	0.943	0.946	0.922	0.928	0.953	0.954	0.953	0.99	0.992	1	0.986	0.985	0.988	0.969	0.981	0.972	0.964	0.958	0.966
MT_36h_1	0.932	0.921	0.933	0.973	0.972	0.971	0.971	0.972	0.973	0.967	0.967	0.955	0.963	0.942	0.944	0.951	0.952	0.951	0.991	0.992	0.986	1	0.998	0.998	0.983	0.983	0.978	0.973	0.965	0.983
MT_36h_2	0.93	0.921	0.931	0.972	0.972	0.972	0.972	0.973	0.973	0.968	0.969	0.955	0.963	0.944	0.945	0.949	0.95	0.95	0.99	0.991	0.985	0.998	1	0.998	0.983	0.982	0.975	0.971	0.964	0.983
MT_36h_3	0.932	0.926	0.933	0.969	0.969	0.969	0.968	0.969	0.969	0.967	0.967	0.956	0.963	0.944	0.945	0.95	0.951	0.95	0.99	0.991	0.988	0.998	0.998	1	0.986	0.987	0.977	0.973	0.968	0.984
MT_48h_1	0.904	0.916	0.905	0.957	0.96	0.956	0.96	0.96	0.958	0.967	0.964	0.963	0.966	0.958	0.962	0.921	0.924	0.923	0.977	0.975	0.969	0.983	0.983	0.986	1	0.986	0.98	0.978	0.982	0.991
MT_48h_2	0.923	0.928	0.924	0.951	0.953	0.95	0.953	0.953	0.952	0.963	0.959	0.956	0.959	0.944	0.948	0.936	0.939	0.937	0.977	0.976	0.981	0.983	0.982	0.987	0.986	1	0.982	0.982	0.984	0.981
MT_48h_3	0.905	0.897	0.906	0.949	0.952	0.941	0.946	0.946	0.947	0.948	0.948	0.958	0.956	0.934	0.944	0.919	0.92	0.92	0.977	0.977	0.972	0.978	0.975	0.977	0.98	0.982	1	0.99	0.983	0.98
MT_60h_1	0.902	0.902	0.902	0.949	0.95	0.939	0.95	0.946	0.946	0.951	0.948	0.957	0.961	0.945	0.952	0.916	0.918	0.917	0.971	0.971	0.964	0.973	0.971	0.973	0.978	0.982	0.99	1	0.991	0.974
MT_60h_2	0.895	0.914	0.896	0.94	0.942	0.933	0.943	0.939	0.937	0.95	0.943	0.95	0.956	0.951	0.957	0.91	0.915	0.913	0.964	0.961	0.958	0.965	0.964	0.968	0.982	0.984	0.983	0.991	1	0.969
MT_60h_3	0.906	0.901	0.906	0.957	0.961	0.957	0.96	0.963	0.963	0.968	0.969	0.966	0.966	0.948	0.952	0.922	0.923	0.923	0.972	0.973	0.966	0.983	0.983	0.984	0.991	0.981	0.98	0.974	0.969	1
