# Supplementary material for: Transcriptome Comparison between Two Strains of Ustilago esculenta during the Mating
Source: J Fungi (Basel). 2022 Dec 23;9(1):32. doi: 10.3390/jof9010032 (PMC9862937; doi:10.3390/jof9010032)
Supplement: Supplementary file 1 [file jof-09-00032-s001.zip › Table S5.xlsx]

## Sheet: gene.description
Table S5. Expressions of T- and MT-type U. esculenta at different stages
Gene_id	Module Color Type	secreted protein(yes/no)	T_0h_1_fpkm	T_0h_2_fpkm	T_0h_3_fpkm	T_24h_1_fpkm	T_24h_2_fpkm	T_24h_3_fpkm	T_36h_1_fpkm	T_36h_2_fpkm	T_36h_3_fpkm	T_48h_1_fpkm	T_48h_2_fpkm	T_48h_3_fpkm	T_60h_1_fpkm	T_60h_2_fpkm	T_60h_3_fpkm	MT_0h_1_fpkm	MT_0h_2_fpkm	MT_0h_3_fpkm	MT_24h_1_fpkm	MT_24h_2_fpkm	MT_24h_3_fpkm	MT_36h_1_fpkm	MT_36h_2_fpkm	MT_36h_3_fpkm	MT_48h_1_fpkm	MT_48h_2_fpkm	MT_48h_3_fpkm	MT_60h_1_fpkm	MT_60h_2_fpkm	MT_60h_3_fpkm	Blast swiss prot
Novel00001	turquoise	no	0.0201488	0.136404	0.08252	0.459272	0.475409	0.313205	0.687769	0.767613	0.405826	0.872171	1.12023	0.362789	0.606095	1.48502	0.951782	0.0265434	0.0845062	0.0379799	0.561552	0.0568376	0.00955054	0.132552	0.183702	0.334844	0.246473	0.499227	0.645887	1.17105	2.29966	0.778973	LAGLIDADG endonuclease [Ustilago maydis]>gi|121934271|sp|Q0H8Z1.1|IEND3_USTMA RecName: Full=Probable intron-encoded DNA endonuclease 3 (mitochondrion) [Ustilago maydis 521]>gi|72256232|gb|AAZ67022.1| LAGLIDADG endonuclease [Ustilago maydis]>gi|219560138|gb|ACL27278.1| putative LAGLIDADG endonuclease [Ustilago maydis]>gi|219560142|gb|ACL27281.1| putative LAGLIDADG endonuclease [Ustilago maydis]>gi…
Novel00002	/	no	0	0	0	0	0.02406	0	0.081217	0.0131318	0.0266445	0.0261568	0.071613	0.0129602	0.0657297	0.0403819	0.107898	0	0	0	0.0772154	0	0	0.0146364	0.0262503	0	0	0.0220498	0	0	0	0.0233618	hypothetical protein AG1IA_08122 [Rhizoctonia solani AG-1 IA]
Novel00003	grey	no	0.208222	0.109638	0.0710649	0.349721	0.532239	0.441484	1.0091	0.600847	1.13852	1.26605	4.19739	0.754727	0.934556	1.52192	1.65535	0.247891	0.232881	0.239856	33.7486	0.152282	0.135983	0.221386	0.54595	0.31989	0.892575	0.512784	32.4134	1.05308	2.08365	2.76949	hypothetical protein (mitochondrion) [Microbotryum cf. violaceum BFL-2013]>gi|445067505|gb|AGE14645.1| hypothetical protein (mitochondrion) [Microbotryum cf. violaceum BFL-2013]
Novel00004	pink	no	434.175	345.284	430.817	183.911	182.842	193.553	194.964	192.628	183.351	298.65	294.427	252.856	236.471	213.156	245.047	323.111	314.335	318.06	348.937	325.703	434.92	259.511	234.659	259.157	230.678	420.335	280.626	273.272	238.459	226.547	ribosomal 40S subunit protein S29 [Ustilago maydis 521]>gi|757946444|gb|KIS68913.1| ribosomal 40S subunit protein S29 [Ustilago maydis 521]
Novel00005	tan	no	0	0	0	0	0	0.0653321	0.0577839	0	0	0.0651348	0	0	0.0654711	0.201115	0	0.481698	0.575092	0.114874	3.01237	0.97416	3.52415	1.45788	1.30735	1.05328	1.94972	0.713797	0.411272	0.29827	0.252928	0.465397	--
Novel00006	/	no	4.11698	6.80289	4.02822	6.54645	6.72983	5.09257	7.10276	7.25469	7.35992	3.26763	4.20578	4.30887	4.03037	4.50203	3.88185	5.00638	4.91701	4.71822	6.57164	6.6314	5.80815	5.05552	5.19985	4.61518	6.85392	5.72859	4.95943	9.1807	6.24323	5.74389	--
Novel00007	yellow	no	0.171906	0	0.110007	0.180453	0.0633764	0.0230362	0.224121	0.161422	0	0.0918665	0.209596	0.136555	0.0692555	0.118189	0.054136	7.58651	7.1423	6.86553	12.3618	15.942	12.5892	12.44	12.5154	11.5987	9.94813	8.44115	10.0544	9.17611	9.20812	10.0511	homeodomain transcription factor bw2 [Pseudozyma aphidis DSM 70725]
Novel00008	yellow	no	0	0	0	0	0	0	0	0	0	0	0	0	0	0	0	0.590032	1.09578	0.422126	2.90478	2.24611	3.25524	3.12507	2.5622	3.27501	3.37159	2.89202	2.6028	1.82675	3.17557	2.209	--
Novel00009	salmon	no	0.215416	0.624998	0.236314	0.738373	0.559703	0.59383	0.525221	0.544913	0.469057	0.263127	0.285157	1.43412	0.595093	0.727822	1.04665	0.0810805	0.338803	0.0870111	0.776757	0.810219	0.379254	0.809798	0.297076	0.327304	0.6081	0.51294	1.03839	0.564812	0.510881	0.646278	--
Novel00010	yellow	no	0.0212184	0.239408	0.0760378	0.267281	0.208602	0.250216	0.362139	0.307404	0.092404	0.0453564	0.206964	0.0674199	0.0683859	0.151717	0.173733	0.456556	0.44496	0.519948	0.412837	0.608523	0.352013	0.558354	0.443805	0.705236	0.289505	0.372788	0.513112	0.53223	0.517369	0.43548	--
Novel00011	yellow	no	0.814958	1.98051	0.513488	1.39133	1.23262	0.638448	0.713285	0.840942	1.22852	0.603019	0.856055	1.46073	1.549	1.89641	1.73728	1.15618	1.24889	1.74296	1.64826	1.85681	1.51544	1.16225	2.01724	2.04193	2.68398	2.20278	2.00955	2.95315	3.12215	3.11181	--
Novel00012	tan	no	3.33191	3.03438	2.94849	4.86806	4.24667	3.15096	3.14796	2.98824	3.73118	2.46737	3.12226	2.72235	2.26278	1.85879	1.96364	2.73812	2.80735	3.39822	4.91838	4.5652	3.92575	3.658	2.66764	3.36975	1.94832	2.26221	2.28872	2.02387	1.86437	1.85157	--
Novel00013	tan	no	0.0308759	0.243862	0	0	0	0	0	0	0	0	0.0602326	0	0	0	0	0.108467	0.129497	0.320101	0.389669	0.46452	1.17081	0.221588	0.231827	0.369441	0.26148	0.19473	0.347281	0	0.448506	0	--
Novel00014	turquoise	no	0.543611	1.25031	0.770666	1.27924	1.45942	1.63624	1.48685	1.03214	1.1154	1.31845	1.85583	1.48369	1.14556	2.11597	1.60657	0.587598	0.438453	0.7094	1.18742	1.21891	1.16943	0.675232	1.23345	0.72272	1.94772	1.50702	0.729017	1.10006	1.3884	1.75636	--
Novel00015	yellow	no	0.905471	1.10678	1.36489	0.935405	1.5331	0.862844	1.12088	1.26863	1.3418	1.20971	2.37972	1.38526	1.24298	1.77076	1.20396	1.74508	2.34715	1.7779	2.90977	3.02724	4.12502	3.91102	3.42627	4.41396	6.36649	6.43584	4.5264	6.58595	7.88133	6.05048	--
Novel00016	/	no	0	0	0	0	0	0	0	0	0	0	0	0	0	0	0	0	0	0	0	0	0	0	0	0	0	0	0	0	0	0	hypothetical protein PAN0_017d5391, partial [Pseudozyma antarctica]
Novel00017	tan	no	0.0127049	0.17202	0	0	0.124905	0.0681008	0.0843258	0.0272688	0.0553287	0.122211	0.111531	0.0269127	0.15014	0.223614	0.112028	1.40591	0.532857	1.13755	2.79263	2.44901	4.95019	1.48927	1.74433	1.43573	1.37482	1.21337	0.628762	0.481911	1.30505	0.497248	--
Novel00018	/	no	0	0	0	0	0	0	0	0	0	0	0	0	0	0	0	0	0	0	0	0	0	0	0	0	0	0	0	0	0	0	--
Novel00019	/	no	0	0	0	0	0	0	0	0	0	0	0	0	0	0	0	0	0	0	0	0	0	0	0	0	0	0	0	0	0	0	--
Novel00020	/	no	0.207514	0.852934	0.66776	0.337861	0.437166	0.651498	0.365412	1.09757	1.0328	1.0139	0.76626	0.863448	0.812123	1.09245	0.466783	0.937275	0.979125	0.796284	1.29387	1.32406	1.44732	0.460964	0.731345	0.867069	0.641583	1.13515	0.533495	0.743594	0.584417	0.679168	hypothetical protein BN887_02918 [Melanopsichium pennsylvanicum 4]
Novel00021	yellow	no	0.0215131	0.0242733	0.0110134	0	0.0422998	0.0115314	0	0	0	0	0.0209838	0	0.0115559	0	0	1.44537	1.27447	2.21006	2.40961	1.83069	2.13121	1.95565	2.09986	1.54447	1.28544	0.998217	1.10097	1.21086	1.59599	0.996006	--
Novel00022	blue	no	2.48018	3.31584	2.91313	3.98595	4.7294	4.31436	4.07324	3.53544	3.6071	4.20129	4.10801	4.03447	4.00178	4.48881	4.33852	2.40836	1.56032	2.29343	4.59672	4.74341	4.56933	4.0077	4.2665	3.91949	2.95905	3.49102	3.71598	3.0118	2.64135	2.26035	--
Novel00023	green	no	0.123616	0.35503	0.14958	0.0404453	0.165721	0.168663	0.245075	0.289438	0.0122349	0.144131	0.0219226	0.0119024	0.012073	0.012362	0.0283118	0.21713	0.15318	0.254195	0.354565	0.253604	0.340909	0.134417	0.229024	0.298809	0.211489	0.263251	0.0505594	0.426261	0.571344	0.289642	--
Novel00024	yellow	no	0.0407393	0.126407	0.114708	0.232152	0.110142	0.120104	0.0579422	0.0109299	0.0776193	0.0979699	0.0894083	0.248105	0.142243	0.145648	0.076977	0.39357	0.373766	0.115188	0.706955	0.689526	0.627588	0.243645	0.273111	0.555162	0.354594	0.311995	0.217655	0.473555	0.739728	0.243059	--
Novel00025	/	no	0.135674	0.568588	0.0595344	0.139513	0.133383	0.145447	0.294041	0.207999	0.12661	0.186439	0	0.410566	0.187402	0.554343	0.0488297	0.136177	0.0812898	0.182672	0.550371	0.510294	0.257237	0.0463663	0.124737	0.12884	0.164141	0	0.174401	0.450593	0.321765	0.185019	--
Novel00026	brown	no	0.252109	0.193947	0.199464	0.357441	0.37178	0.773956	0.293373	0.295149	0.324382	0.575652	0.45828	0.752509	0.787913	0.705929	0.750629	0.110707	0.156202	0.313211	1.00032	0.926678	0.651815	0.822416	0.786667	0.716054	0.938125	1.1254	1.22448	1.38814	1.21279	0.415687	--
Novel00027	turquoise	no	353.335	354.837	373.047	336.808	361.574	333.836	328.259	311.024	371.545	367.57	412.436	413.419	364.736	322.205	342.219	239.757	220.478	242.35	318.425	306.479	383.898	342.235	344.506	348.654	375.913	437.718	329.448	383.614	366.338	382.027	hypothetical protein UMAG_11602 [Ustilago maydis 521]>gi|757943520|gb|KIS66003.1| hypothetical protein UMAG_11602 [Ustilago maydis 521]
Novel00028	yellow	no	0.257598	0.236152	0.197812	0.222119	0.300734	0.466011	0.206085	0.475137	0.219104	0.0602264	0.149186	0.341041	0.207557	0.256802	0.212945	0.325212	0.270098	0.204847	0.770421	0.946166	0.74787	0.972498	0.733934	0.877584	0.674153	0.652755	0.597582	0.689483	0.400917	0.345798	--
Novel00029	turquoise	no	38.1358	33.973	38.7758	73.7289	76.3661	65.7555	86.4458	88.9433	97.9251	89.0958	105.381	97.2496	98.5009	91.9111	78.9441	48.7827	44.0681	48.8744	73.8087	82.044	70.1526	97.0504	94.2083	87.6163	98.6885	80.075	110.41	131.916	101.328	116.736	hypothetical protein UMAG_11687 [Ustilago maydis 521]>gi|757947951|gb|KIS70416.1| hypothetical protein UMAG_11687 [Ustilago maydis 521]
Novel00030	yellow	no	0	0	0	0	0	0	0	0	0	0	0	0	0	0	0	0.324169	0.718752	0.52182	0.970487	1.68578	1.6746	1.73446	1.61194	1.54228	1.68699	2.30417	1.39376	1.6775	1.83283	0.855704	--
Novel00031	green	no	33.2105	84.485	34.214	29.8375	27.2515	24.176	32.4361	25.2096	27.6853	29.4069	30.3026	27.9594	33.0918	39.7306	33.6597	41.4424	41.965	43.4497	41.0732	34.5686	40.1964	34.1743	28.9135	28.7715	47.2758	53.468	57.9961	64.2411	88.8425	31.8987	hypothetical protein, partial [Sporisorium scitamineum]
Novel00032	magenta	no	2.79483	2.91597	3.07705	3.18122	2.62351	1.92224	1.94759	2.36692	1.40226	1.29562	1.74074	2.12202	1.80876	1.68537	1.87692	3.60789	3.56597	3.80831	6.16199	5.51715	4.26952	4.078	3.69306	3.31277	2.21003	2.93524	4.13771	3.51241	3.06581	2.46702	--
Novel00033	/	no	0	0	0	0	0	0	0	0	0	0	0	0	0	0	0	0	0	0	0	0	0	0	0	0	0	0	0	0	0	0	--
Novel00034	black	no	0.559017	0.436667	0.40726	0.515879	0.91949	0.553188	0.387343	0.899871	0.737361	1.20644	1.43656	1.93564	0.877744	0.579462	0.690634	0.405981	0.293071	0.486336	0.554003	0.899655	0.784729	0.694368	0.57655	0.957587	0.505787	0.794237	2.46668	1.60478	0.412709	1.40592	--
Novel00035	/	no	0.00507295	0.00572384	0	0.0182578	0.00997464	0	0.00481007	0	0	0.010844	0	0.00537299	0	0	0	0.0089106	0.00531912	0	0.0160058	0.0143102	0	0	0	0	0	0.00457063	0	0	0	0	--
Novel00036	purple	no	0	0	0.0256485	0.0300524	0.246274	0.0268549	0.190017	0.0268829	0	0.21419	0.0733019	0.265318	0.107648	0.496012	1.16754	0	0.0262658	0.188876	0.0790366	0.35332	0.0237476	0.359558	0.483649	0	0.235716	0.338547	0.535337	0.888881	0.0259916	0.0239128	--
Novel00037	grey	no	0.102369	0.132004	0.419255	0.982483	0.934524	0.893627	1.63623	1.23983	0.557259	0.312606	0.342345	0.619563	0.329931	0.466526	0.257902	0.192654	0.644019	0.289444	1.18428	1.00383	0.582275	0.752167	0.956855	0.641604	0.509153	0.382106	0.888231	0.78733	0.789032	0.307122	--
Novel00038	purple	no	1.31263	1.85829	1.21718	0.831936	1.1322	0.424811	0.681011	0.757486	0.620172	0.873527	1.82387	3.30515	1.25054	2.02969	3.63453	0.68516	0.519367	0.641908	0.416754	0.244523	0.387398	0.266614	0.119543	0.329267	0.139828	0.669425	0.501418	0.560622	0.655279	0.378271	putative protein [Melanopsichium pennsylvanicum 4]
Novel00039	magenta	no	5.37719	0	3.85825	3.09847	3.74628	2.58724	0.642336	2.4082	4.37919	1.76487	5.82308	7.13023	4.63965	1.39727	1.22669	3.94161	3.15202	4.42944	4.63105	6.72827	6.34186	5.3176	4.13275	4.1092	1.79284	3.50958	6.47668	3.00478	0.658967	5.13302	--
Novel00040	/	no	0	0	0	0	0	0	0	0	0	0	0	0	0	0	0	0	0	0	0	0	0	0	0	0	0	0	0	0	0	0	--
Novel00041	green	no	0.721596	1.08089	0.573228	0.820908	1.29652	0.853603	0.990913	0.547411	0.663713	0.944106	0.849465	0.764273	0.65493	0.314776	0.73658	1.15821	1.1871	0.891156	2.18513	1.43892	2.14657	1.72623	1.53465	1.48864	1.65067	1.59173	2.169	2.74013	1.57487	1.16388	--
Novel00042	brown	no	2.32892	3.2385	2.69388	2.52212	3.04456	1.29558	2.27388	1.95891	1.74062	1.11675	1.60242	1.36666	1.7514	1.60638	1.75227	2.19462	2.36273	2.37887	2.3368	2.37927	1.91543	1.57353	2.14022	1.51466	0.852887	0.680533	1.22479	1.42481	1.03188	0.654933	--
Novel00043	brown	no	10.7629	18.3357	10.5487	21.8104	23.7034	18.4081	21.5685	19.5292	19.5619	18.5039	19.425	20.3428	20.4822	23.2703	20.7603	11.7223	11.6564	12.146	24.8357	27.7644	21.2624	26.6792	25.9182	28.1711	24.4861	26.6354	27.6362	29.2628	39.3797	21.4778	--
Novel00044	turquoise	no	188.104	172.027	187.498	171.91	158.107	128.202	132.592	115.81	102.565	91.3182	82.1763	93.3956	94.5641	90.8936	102.448	275.653	268.05	277.919	302.415	305.895	231.661	311.72	277.719	232.074	213.034	176.355	200.623	184.762	155.641	155.122	--
Novel00045	green	no	0	0.0174043	0.0157935	0.0370105	0.0151648	0.165364	0.0585032	0	0.0167937	0.0164864	0.10532	0	0.0165715	0.186651	0.0194306	0.243847	0.388167	0.174456	0.843581	0.928269	0.789643	0.627311	0.413633	0.307612	0.391895	0.639296	1.24917	1.17018	1.13634	0.397567	--
Novel00046	/	no	0	0	0	0	0	0	0	0	0	0	0	0	0	0	0	0	0	0	0	0	0	0	0	0	0	0	0	0	0	0	--
Novel00047	yellow	no	0.177022	0.599204	0.181249	0.318555	0.435084	0.34792	0.391646	0.44327	0.578185	0.53607	0.489223	0.468729	0.697319	0.551737	0.668967	0.414583	0.587771	1.00104	0.930875	0.416133	1.06284	1.16457	0.949386	0.509919	0.333145	0.770884	0.995539	1.2996	0.765308	1.12656	conserved hypothetical protein [Sporisorium reilianum SRZ2]
Novel00048	yellow	no	0.0737592	0.266313	0.25677	0.28316	0.348067	0.49025	0.503545	0.554087	0.385457	0.236501	0.158278	0.390608	0.285267	0.843833	0.61322	0.388672	0.46403	0.20855	1.02396	0.651941	0.755175	0.758733	0.87027	0.647205	1.11048	0.465189	0.564139	0.559552	0.903064	1.04207	--
Novel00049	/	no	0.0515169	0.32551	0.0949448	0.16069	0.121553	0.132547	0.214928	0.066343	0.0897404	0.198221	0.0703493	0.338296	0.575594	0.170012	0.610006	0.443396	0.453741	0.50496	0.411773	0.620047	0.576288	0.419019	0.265239	0.287661	0.378112	0.185663	0.278133	0.239534	0.513147	0.177039	hypothetical protein UMAG_11416 [Ustilago maydis 521]>gi|757946717|gb|KIS69185.1| hypothetical protein UMAG_11416 [Ustilago maydis 521]
Novel00050	/	no	0	0	0	0	0	0	0	0	0	0	0	0	0	0	0	0	0	0	0	0	0	0	0	0	0	0	0	0	0	0	hypothetical protein UMAG_11789 [Ustilago maydis 521]>gi|757947708|gb|KIS70174.1| hypothetical protein UMAG_11789 [Ustilago maydis 521]
Novel00051	/	no	0	0	0	0	0	0	0	0	0	0	0	0	0	0	0	0	0	0	0	0	0	0	0	0	0	0	0	0	0	0	hypothetical protein G7K_1408-t1 [Saitoella complicata NRRL Y-17804]
Novel00052	green	no	2.09434	3.46686	2.69455	2.53734	2.33668	1.61744	2.5084	1.95183	2.01015	1.48738	2.17049	2.93329	2.2796	2.49332	3.16755	2.35969	2.22487	2.34399	3.43437	3.38798	3.74228	2.43092	2.51985	2.61037	3.94792	3.29598	4.936	4.03778	4.53194	2.93968	--
Novel00053	/	no	0	0.0143743	0	0.0152837	0	0	0	0.0136718	0	0	0	0	0	0	0	0	0.0267159	0	0	0	0	0	0.0273298	0	0	0	0	0	0.026437	0	hypothetical protein UMAG_11789 [Ustilago maydis 521]>gi|757947708|gb|KIS70174.1| hypothetical protein UMAG_11789 [Ustilago maydis 521]
Novel00054	/	no	0	0	0	0	0	0	0	0	0	0	0	0	0	0	0	0	0	0	0	0	0	0	0	0	0	0	0	0	0	0	hypothetical protein G7K_1408-t1 [Saitoella complicata NRRL Y-17804]
Novel00055	grey	no	2.40061	3.13571	2.55993	3.58502	4.72997	5.2966	5.45912	2.58693	3.61133	4.47147	14.6225	4.07237	2.00115	5.73078	6.91373	2.60697	3.04976	2.14988	86.1344	2.59447	2.95568	2.15654	2.9489	3.01941	3.65549	2.82703	69.1164	3.12017	6.65597	6.11411	cytochrome oxidase subunit 2 [Pseudozyma hubeiensis SY62]>gi|501302974|dbj|GAC92498.1| cytochrome oxidase subunit 2 [Pseudozyma hubeiensis SY62]
Novel00056	grey	no	0	0	0.170428	0	0.0545479	0.297408	0	0.178631	0	0	0.0541194	0.235064	0	0	0.0698921	0.097458	0	0	2.27578	0	0	0	0.0595137	0	0	0.0499904	1.18573	0	0	0.10593	ATP synthase subunit 9 [Ustilago maydis]>gi|121934265|sp|Q0H8W9.1|ATP9_USTMA RecName: Full=ATP synthase subunit 9, mitochondrial; AltName: Full=Lipid-binding protein>gi|72256228|gb|AAZ67018.1| ATP synthase subunit 9 [Ustilago maydis]>gi|315465334|emb|CBQ72569.1| ATP synthase subunit 9 (mitochondrion) [Sporisorium reilianum SRZ2]
Novel00057	/	no	0.101293	0.428586	0	0.303799	0.0871354	0.122164	0.264121	0.285347	0.124066	0.0676639	0.370504	0.348673	0.136026	0.236781	0.271141	0.01112	0.146037	0.059667	0.239694	0.130963	0.0720194	0.0151449	0.0679057	0.0336669	0.0714855	0.114079	0.441482	0.0619703	0.328436	0.120867	putative LAGLIDADG endonuclease [Ustilago maydis]>gi|219560150|gb|ACL27286.1| putative LAGLIDADG endonuclease [Ustilago maydis]>gi|219560152|gb|ACL27287.1| putative LAGLIDADG endonuclease [Ustilago maydis]>gi|219560155|gb|ACL27289.1| putative LAGLIDADG endonuclease [Ustilago maydis]>gi|219560160|gb|ACL27293.1| putative LAGLIDADG endonuclease [Ustilago maydis]
Novel00058	blue	no	0.0206755	0	0	0.0992162	0.142286	0.0443299	0.156833	0.35501	0.20259	0.11049	0.443671	0.26278	0.155485	0.341158	0.130222	0	0	0	0.173957	0	0	0.0247304	0	0.0274877	0	0	0	0	0.0643574	0.0986834	Cw-hydrolase domain-containing protein [Rhizoctonia solani AG-1 IA]
Novel00059	blue	no	0.0749992	0.521836	0.179177	0.25493	0.245777	0.0134003	0.45038	0.107315	0.231352	0.106879	0.0609617	0.0794349	0.161146	0.0137503	0.0944741	0.318361	0.616002	0.329866	0.407532	0.176304	0.308096	0.209319	0.294967	0.448695	0.341098	0.326602	0.337426	0.321187	0.181574	0.178984	--
Novel00060	/	no	0	0	0	0	0	0	0	0	0	0	0	0	0	0	0	0	0	0	0	0	0	0	0	0	0	0	0	0	0	0	hypothetical protein UMAG_05318 [Ustilago maydis 521]>gi|757943836|gb|KIS66317.1| hypothetical protein UMAG_05318 [Ustilago maydis 521]
Novel00061	yellow	no	0.070207	0.0297056	0.0179709	0.115811	0.103533	0.103489	0.108174	0.0188358	0.171981	0.637817	0.342399	0.539105	0.575113	0.984686	1.14969	0.770737	0.607313	0.785757	1.55981	0.998483	1.38104	1.07069	0.80012	1.20174	0.966167	1.66835	0.8785	1.17044	1.50243	0.418869	hypothetical protein UMAG_05294 [Ustilago maydis 521]>gi|757943813|gb|KIS66294.1| hypothetical protein UMAG_05294 [Ustilago maydis 521]
Novel00062	purple	no	5.83866	7.15189	4.69838	2.48479	3.37033	2.56496	2.42098	2.97003	2.35217	9.67543	9.40462	13.8241	10.6078	17.5791	16.4639	2.36787	2.0781	1.93525	4.97629	4.48272	7.24465	3.50255	3.0643	4.10671	4.33472	4.13441	3.13294	3.43003	5.63196	2.24987	--
Novel00063	yellow	no	0.910027	1.03706	0.778018	1.14087	1.15412	0.770711	1.06996	1.04008	0.891693	1.18175	1.11842	1.13252	1.05587	0.905963	1.20365	1.08695	1.10208	1.14072	2.28742	2.19486	2.11794	1.69806	1.95711	1.66356	1.9481	2.25887	2.14949	2.29379	1.95926	1.67225	--
Novel00064	/	no	0	0	0	0	0	0	0	0	0	0	0	0	0	0	0	0	0	0	0	0	0	0	0	0	0	0	0	0	0	0	hypothetical protein UMAG_05318 [Ustilago maydis 521]>gi|757943836|gb|KIS66317.1| hypothetical protein UMAG_05318 [Ustilago maydis 521]
Novel00065	purple	no	0	0	0.0154474	0	0	0	0.0286105	0	0	0	0.103011	0.319588	0.778	1.04557	1.55839	0.0927512	0.0316384	0.0568774	0.333211	0.0993044	0.314656	0	0.0809136	0.160464	0.397502	0.312643	0.135755	0.350746	0.453967	0.230432	hypothetical protein UMAG_10556 [Ustilago maydis 521]>gi|757943826|gb|KIS66307.1| hypothetical protein UMAG_10556 [Ustilago maydis 521]
Novel00066	yellow	no	1.3879	2.89408	1.76281	2.25518	2.00353	1.9399	2.19885	2.69607	2.37176	2.64756	3.11877	2.23289	2.28375	1.37213	1.41634	14.7504	14.6077	14.6868	16.4812	18.0558	20.8185	20.5936	22.2738	18.4519	18.6969	21.3371	17.0728	24.9572	20.4159	20.3427	--
Novel00067	/	no	0.0493687	0.0278515	0.278012	0.473814	0.145606	0.238163	0.163836	0	0.0268745	0.158296	0.024077	0.0261442	0.0265188	0.298691	0.124376	0.0867156	0	0.116323	0.077882	0.162474	0	0.0295254	0.158861	0.0328174	0.0696817	0.0222401	0.027764	0.0302033	0.0256119	0.0235634	--
Novel00068	blue	no	46.1249	54.9357	48.9607	21.8869	38.685	34.4539	33.2297	29.675	21.5075	33.8605	32.0848	39.5914	35.7813	31.2241	36.0723	46.0576	50.4032	49.1029	39.8431	40.8097	53.2311	41.3166	39.6532	46.1666	46.9131	43.1663	35.9682	29.1291	41.5879	43.506	anaphase-promoting complex (APC), subunit 11 [Pseudozyma brasiliensis GHG001]
Novel00069	brown	no	28.9147	62.9615	28.5723	91.0407	90.1894	88.4103	87.4575	88.5348	104.39	104.551	127.095	110.821	106.196	121.197	111.533	32.4379	34.1193	37.8228	81.1452	84.8709	98.5474	108.929	105.738	115.192	139.263	120.485	106.778	115.353	149.125	130.114	hypothetical protein UMAG_02253 [Ustilago maydis 521]>gi|757947261|gb|KIS69728.1| hypothetical protein UMAG_02253 [Ustilago maydis 521]
Novel00070	/	no	0	0.0263801	0	0.0280489	0.0459712	0.0501291	0	0.0250907	0.076364	0.0499777	0.022805	0.0742891	0.125589	0.0771574	0.0294514	0.0205336	0	0	0.0491783	0.131906	0.0664934	0	0.0501562	0.0310836	0.0220001	0.0210651	0.0525945	0	0	0.0446372	uncharacterized protein UHOR_07112 [Ustilago hordei]
Novel00071	yellow	no	2.38707	3.68689	2.91116	4.49286	3.78613	4.28779	4.05394	4.90709	4.95516	4.581	5.72254	5.69698	5.60764	5.82358	5.47927	6.68063	5.95134	6.89931	10.4437	13.1182	12.1997	11.9412	11.7438	11.2133	12.9179	11.652	13.3648	14.6818	15.7412	12.2947	uncharacterized protein UHOR_07112 [Ustilago hordei]
Novel00072	yellow	no	0.239051	0.707384	0.272468	0.227263	0.270489	0.140224	0.15396	0.179093	0.304455	0.149442	0.202373	0.339177	0.295581	0.426697	0.39203	3.71563	3.36723	3.73235	6.8213	7.05719	6.93969	6.1017	5.8926	6.37425	7.72858	7.14817	5.88989	6.63363	8.20382	5.67044	related to retrotransposon nucleocapsid protein [Ustilago hordei]
Novel00073	green	no	0	0	0	0	0	0	0	0	0	0	0	0	0	0	0	0.296131	0.530319	0.436963	1.32982	1.07006	0.998908	0.252071	0.271253	0.336211	1.46742	1.51898	0.948133	1.65029	2.23033	0.48281	--
Novel00074	brown	no	1.26654	1.51916	0.89957	1.38256	1.36855	1.65135	1.07108	1.62859	1.77644	1.65856	1.81411	2.15115	1.33615	1.55641	2.34282	0.80168	0.765691	1.23671	1.72803	1.88831	3.01792	1.99261	1.84807	1.48663	1.13809	2.39534	1.57856	1.39614	1.397	1.43776	--
Novel00075	purple	no	0.26164	0.405913	0.223239	0.379277	0.407269	0.245427	0.299765	0.327578	0.201771	1.08361	1.43551	2.67877	2.04957	3.89747	3.26832	0.459567	0.468656	0.575379	1.32998	1.34285	1.31251	0.41727	0.608052	0.826131	1.52846	0.86435	1.56951	1.74742	1.42522	1.1031	--
Novel00076	purple	no	0.0331916	0.0374503	0	0	0.0326313	0	0.0314716	0	0	1.73829	0.971251	1.79289	6.63245	7.01031	7.14958	0.0291504	0.278418	0.250261	0.488709	0.15605	0.629312	0.158805	0.142408	0.794297	0.312323	0.53829	0.261329	0.812253	0.0688777	0.0316844	--
Novel00077	yellow	no	0.181872	0.205207	0.353808	0.152732	0.411244	0.272963	0.310405	0.156142	0.257411	0.311016	0.443493	0.211891	0.254005	0.200066	0.549836	0.654885	0.66744	0.805633	0.956379	1.36811	1.31035	0.870162	0.975396	0.99136	1.23218	0.655452	0.859164	1.35746	1.05675	0.39931	hypothetical protein [Sporisorium scitamineum]
Novel00078	yellow	no	0.444225	0.553981	0.897697	0.911588	1.26421	1.26576	0.864578	1.0789	0.865459	0.874609	1.02623	0.544787	0.967036	1.44027	1.22223	0.554407	0.527068	0.661066	1.30323	1.93462	1.3077	0.880916	1.35422	1.47647	1.65001	1.54829	1.4595	1.38747	1.45553	1.52882	--
Novel00079	turquoise	no	85.9706	119.517	88.1413	110.557	109.935	105.522	122.083	121.78	133.884	106.432	137.696	123.27	131.951	129.066	124.367	75.7456	71.4244	75.5332	116.033	120.895	135.768	130.33	129.499	116.68	111.344	116.782	132.174	172.817	166.75	122.338	hypothetical protein PANT_14d00101 [Pseudozyma antarctica T-34]
Novel00080	tan	no	0	0.0796663	0	0	0	0.0756935	0	0	0	0.0943311	0.0172175	0.0186957	0.0379272	0	0	0.232539	0.2221	0.399276	1.05817	0.995873	1.82399	0.485613	0.624809	0.680563	0.614562	0.461213	0.63533	0.302377	0.347986	0.219053	--
Novel00081	red	no	93.4067	328.547	97.809	43.2991	37.4285	43.5097	46.5172	45.3621	40.1991	84.4193	71.123	64.3173	63.4534	97.2061	88.766	56.2321	63.9706	57.9957	61.4854	57.1825	77.552	47.6563	45.8553	46.5157	74.1375	104.323	56.5209	61.4465	108.182	45.0262	hypothetical protein [Sporisorium scitamineum]
Novel00082	yellow	no	0	0	0	0	0	0	0	0	0	0	0	0	0	0	0	0.623855	1.00688	0.520712	2.00603	2.25118	2.83079	1.90386	2.18701	3.14796	2.40133	3.47262	2.70761	2.80063	2.64787	4.48291	--
Novel00083	/	no	0	0	0	0	0	0	0	0	0	0	0	0	0	0	0	0	0	0	0	0	0	0	0	0	0	0	0	0	0	0	--
Novel00084	brown	no	50.1939	37.7637	50.9733	55.477	46.992	55.8288	53.5128	53.6464	54.3799	62.3332	75.0758	67.6673	63.2928	44.2262	49.8704	47.1209	43.0352	42.638	58.6882	55.7242	68.1542	57.7118	60.8213	57.2337	55.3982	50.517	55.7886	65.2236	49.595	63.2935	dehydrogenase kinase [Pseudozyma antarctica T-34]
Novel00085	grey	no	0	0	0	0	0	0	0	0	0	0	0	0	0	0	0	0	0	0	0	0	0	0.0226402	0	0	0	0	0	0	0	0	--
Novel00086	tan	no	0	0.0404088	0	0	0	0.0383937	0.0339578	0	0	0	0.209596	0.0379318	0.0769506	0.0787928	0.180453	0.78633	0.638376	0.810092	4.21853	3.46857	6.51866	1.45647	1.69024	1.66648	0.640293	1.03256	1.12789	0.175284	0.70603	0.717936	--
Novel00087	green	no	1.156	1.23568	1.17582	0.739037	0.889751	0.342432	0.612949	0.832491	0.546484	0.71531	0.615708	1.07133	0.808878	0.652555	0.852632	0.561061	0.693766	0.70245	1.82366	2.01664	1.49964	1.22807	1.10943	0.535887	1.2953	1.06894	1.7536	1.82391	1.81495	0.755033	--
Novel00088	blue	no	3.17078	3.0533	2.74273	1.91836	2.45887	1.65564	1.76241	0.806686	1.05646	1.13938	0.693206	1.37517	1.43892	1.23282	1.89377	4.34512	4.09847	3.99313	4.65711	3.40556	3.71849	1.52032	1.55392	2.23493	1.08027	1.98252	2.93611	2.77599	1.57406	1.47426	--
Novel00089	salmon	no	0.992702	1.15507	1.08523	1.8112	1.62657	1.35244	1.37757	1.24843	1.39601	1.09968	1.19522	1.55522	1.01093	1.03513	1.10068	0.998978	1.13303	1.02332	2.77321	2.51833	1.6763	1.88003	1.59719	1.23042	1.6882	0.996888	2.12262	1.75239	1.75423	1.03646	--
Novel00090	purple	no	0.771699	0.540442	0.422309	0.15962	0.0784833	0.142636	0.113541	0.157064	0.115885	0.910116	0.493157	1.00054	1.74386	2.57597	2.63133	0.829649	0.948653	1.70543	0.713649	1.30112	0.857702	0.445608	0.713568	0.247645	0.788745	0.899076	0.478885	0.651198	0.869723	0.723956	--
Novel00091	brown	no	0.322032	0.420124	0.381242	0.615724	0.722235	0.593366	0.744277	0.550787	1.09564	0.817447	0.903065	1.14048	1.11358	1.39485	0.862015	0.388882	0.295451	0.379388	1.30181	1.12606	1.50735	1.16761	0.744808	0.949927	1.16474	1.50513	1.60731	1.79778	1.48272	1.53705	--
Novel00092	yellow	no	18.6241	26.0698	18.6166	61.3108	54.314	56.0304	56.3884	45.6414	49.5192	40.46	42.8568	19.9692	29.6466	26.9755	18.0124	57.0782	52.0324	55.6681	75.0677	66.8474	62.7194	73.3237	80.1531	66.4274	62.263	24.6891	45.1245	48.4585	39.0107	67.8109	conserved hypothetical protein [Melanopsichium pennsylvanicum 4]
Novel00093	brown	no	0.25734	0.431389	0.180676	0.802688	0.686703	0.677873	0.738985	0.552334	0.55234	0.377205	0.294039	0.490608	0.608223	0.655136	0.574232	0.348698	0.277537	0.471219	0.610887	0.7121	0.641261	0.650797	0.820197	0.811334	0.968598	0.384222	0.653323	0.845669	0.717113	0.842244	--
Novel00094	/	no	0	0.0410414	0.0931075	0.436377	0.268203	0.0584921	0.448362	0.136624	0.316814	0.213823	0.0177397	0.0770513	0.0781553	0.200066	0.389467	0.11181	0.0572091	0.0171411	0.248658	0.119709	0.0517243	0.10877	0.0585238	0.0241795	0.18825	0.180249	0.265932	0.200282	0.0754824	0.173613	--
Novel00095	black	no	12.4637	8.44469	13.743	66.0061	54.7598	52.4848	72.989	59.3436	68.3191	49.5827	60.9965	60.9597	60.4044	52.8349	42.7371	50.4394	44.8804	45.3842	100.799	98.6131	83.2074	109.831	111.727	103.122	100.284	73.4239	79.0336	86.9611	70.1155	121.782	hypothetical protein PAN0_022c6084 [Pseudozyma antarctica]
Novel00096	tan	no	0.790949	1.46989	0.666925	2.76294	4.02521	1.99512	0.794077	1.37308	1.03842	1.11887	0.839563	2.43927	1.2496	1.15157	1.84615	1.57317	0.439057	1.05241	14.2392	10.1716	4.71945	1.25215	0.898292	1.48454	0.85371	0.67071	1.56994	1.50862	0.844808	0.621792	--
Novel00097	/	no	0.396177	0.298006	0.507047	0.396072	0.811436	0.283145	0.281735	0.744032	0.395384	0.282289	0.483038	0.209804	0.390152	0.29054	0.540639	0.144975	0.242317	0	0.138887	0.0310436	0.15649	0.513365	0.212474	0.0438925	0	0.47593	0.816943	0.565547	0.274043	0.189094	--
Novel00098	red	no	85.7415	93.4983	76.9339	55.8616	54.5795	50.8822	57.5109	51.3156	55.6058	57.9526	67.4426	56.433	47.6672	46.4698	46.656	55.1959	69.6126	68.4932	60.9812	50.8823	66.517	54.6688	52.9707	59.496	57.4199	73.8749	45.2613	58.6585	55.1284	49.0542	probable TIM9-Translocase of the mitochondrial Inner Membrane [Melanopsichium pennsylvanicum 4]
Novel00099	tan	no	0	0	0	0	0	0	0	0	0	0	0	0.0370746	0.0376058	0	0	0	0.220217	0	0.589028	0.197487	0.73005	0	0.150185	0.279226	0	0.252306	0	0	0	0	--
Novel00100	purple	no	0	0	0	0.0613448	0.0251355	0	0	0.0274376	0.0278356	2.02214	0.972587	2.735	4.31235	8.46556	9.46859	0.0224542	0.348501	0.240966	0.0268891	0.0240407	0.0727128	0	0.164543	0.237937	0.312753	0.161248	0.57514	0.71952	1.03459	0.0976246	--
Novel00101	tan	no	0	0	0	0	0	0	0	0	0	0.0161645	0	0	0	0	0	0.146108	0.0951468	0.0427622	0.890732	0.355524	0.774223	0.16281	0.0811111	0.301605	0.156543	0.136264	0.221141	0.0740214	0.235384	0.0433115	--
Novel00102	yellow	no	0.693896	1.63003	0.710466	0.477638	0.738099	0.707298	0.819725	0.683623	0.668769	0.887532	0.898734	0.650598	0.562154	0.650691	1.00304	7.10313	7.28759	8.37316	10.2886	10.0544	10.4819	10.1367	9.63911	9.42182	12.3094	14.1641	14.8929	16.8416	16.5593	12.3682	--
Novel00103	yellow	no	0.0208846	0.117821	0.0427667	0.150329	0.0410641	0.111946	0.138616	0.0672375	0.0682128	0.200893	0.285191	0.176958	0.20193	0.206765	0.131538	18.8737	15.1534	15.6483	18.7357	17.2026	19.0462	15.4629	16.1961	19.7692	17.667	20.9053	14.423	20.2388	20.7376	15.7496	--
Novel00104	turquoise	no	2.77775	3.45646	2.52135	7.57476	7.46629	4.39287	6.31366	6.32135	5.70525	3.06361	4.31392	5.76932	6.41283	5.55865	4.92596	2.03296	2.24121	2.00527	5.70808	5.53873	4.43553	4.86597	4.69108	3.87631	5.07927	4.84565	7.77755	9.97948	8.29891	4.17489	--
Novel00105	/	no	0.945566	1.55183	1.10355	1.11058	1.35215	0.86482	1.0972	1.28439	1.07266	0.614853	1.0255	1.26062	1.30709	1.30201	1.51594	1.11499	1.07465	1.52062	1.28653	1.31812	1.31638	1.18637	1.00714	1.34502	1.34396	1.28684	1.21972	1.22979	1.37216	1.7232	--
Novel00106	purple	no	1.10735	1.12073	1.06567	1.36268	1.42506	1.5081	1.27979	1.19346	1.27804	1.37656	1.55758	2.48662	4.01314	6.91142	5.9687	0.805567	0.767411	0.895845	1.63944	1.51046	1.89679	1.46664	0.856413	1.11837	1.12248	1.92689	2.17028	2.32025	2.26833	0.78486	--
Novel00107	/	no	1.93732	3.87686	2.75082	2.58728	2.46163	2.52753	2.58209	1.51025	2.2087	1.15251	2.35316	2.49712	2.10093	1.72902	1.79575	1.97431	1.32228	2.04982	2.4027	2.68093	3.65583	1.42097	1.039	2.55133	2.23571	2.7335	2.19958	2.70591	2.59798	2.54722	--
Novel00108	yellow	no	18.6709	20.7546	18.3073	24.7277	24.2636	22.8822	21.7498	21.4508	21.6359	21.714	22.9822	21.6131	21.2115	20.6942	23.4219	19.1973	19.6847	19.8564	25.6184	24.4215	23.2323	26.5838	25.4384	28.4883	32.8635	24.9233	25.0558	25.873	28.2418	27.7193	hypothetical protein [Sporisorium scitamineum]
Novel00109	turquoise	no	0	0	0	0	0	0	0	0	0	0	0	0	0	0	0	0.00774026	0.0739279	0.0332257	0.00926903	0.0414357	0.0250651	0.0105418	0.00945334	0	0.00829308	0	0.0297387	0	0.018289	0.067305	pheromone receptor a3 [Ustilago xerochloae]
Novel00110	purple	no	1.20916	1.80849	1.0077	6.0723	44.7024	2.68297	15.4377	28.8192	12.8889	37.959	28.9093	96.4674	46.4022	103.595	157.096	0.222266	0.353814	0.318032	1.50827	1.37494	1.51949	0.908141	0.874699	0.44862	8.20262	4.33238	4.20657	5.84921	8.25699	4.34858	hypothetical protein PaG_03204 [Pseudozyma aphidis DSM 70725]
Novel00111	/	no	0	0	0	0	0	0	0	0	0	0	0	0	0	0	0	0	0	0	0	0	0	0	0	0	0	0	0	0	0	0	pheromone receptor a3 [Ustilago xerochloae]
Novel00112	grey	no	0.787021	1.01407	0.989859	1.14234	1.37075	0.89059	0.930493	0.865453	0.967923	1.13194	1.17518	0.751241	0.751565	0.480974	0.630325	1.088	0.947464	1.28205	1.61455	1.42982	1.10993	1.36557	1.41738	1.49845	0.799992	0.836026	1.38246	1.01054	0.7057	0.760559	--
Novel00113	grey	no	1.3985	4.01655	1.40586	1.79977	1.89985	2.07168	1.90466	1.5281	2.54686	2.69049	2.9514	1.37349	1.42048	2.85303	1.24917	1.69718	1.97292	1.94115	1.09642	1.81709	3.23007	1.15573	2.10008	1.89308	1.41165	0.985105	1.63018	0.528909	1.26637	0.995177	--
Novel00114	purple	no	1.00886	0.947071	1.16517	1.98492	1.95193	1.39302	1.39279	1.80156	1.64317	2.34632	2.22787	3.51333	2.22838	2.78779	4.31067	1.37512	1.17629	1.1334	1.82497	1.92003	1.90515	1.69906	2.48456	1.86704	2.32391	1.75249	1.38891	1.63932	1.70834	1.67186	--
Novel00115	/	no	0	0	0	0	0	0	0	0	0	0	0	0	0	0	0	0	0	0	0	0	0	0	0	0	0	0	0	0	0	0	--
Novel00116	green	no	1.73398	1.26677	1.16231	2.64892	2.71037	2.19323	1.90435	2.28923	2.22737	2.70659	2.66475	3.60701	4.11435	2.7308	3.7085	1.61051	1.635	1.62249	3.47672	4.12893	3.35858	4.34208	4.20151	3.71501	5.85743	4.61942	6.66477	7.05188	6.67883	5.2039	hypothetical protein PSEUBRA_SCAF11g01211 [Pseudozyma brasiliensis GHG001]
Novel00117	turquoise	no	11.1974	14.2744	11.5322	9.4316	9.91884	9.19268	7.52717	8.7725	8.76834	7.90423	8.88306	9.26224	9.05309	7.27826	6.29575	8.97639	8.58838	8.83668	8.64329	8.40347	9.06522	7.494	6.63197	7.81898	5.58568	5.80305	8.84261	6.92093	8.02625	5.72938	--
Novel00118	/	no	0	0.0161159	0	0	0	0	0	0	0	0	0	0	0.0153448	0	0	0	0	0	0	0.00447684	0	0	0	0	0.0089601	0.00428965	0	0	0.00494	0	--
Novel00119	turquoise	no	0.479054	0.886452	0.470874	0.827586	1.13032	0.862788	0.981135	1.604	1.16829	1.33123	0.785011	0.893001	0.946968	1.22259	0.965519	0.0673163	0.080368	0.0541801	0.0403059	0.0540543	0.145326	0.0687608	0.267198	0.0254757	0.126217	0.2935	0.0431058	0.328251	0.596467	0.219504	conserved hypothetical protein [Sporisorium reilianum SRZ2]
Novel00120	blue	no	71.386	85.2868	75.7937	60.2392	54.3969	60.9341	58.5937	60.9399	60.7681	74.1669	59.8553	61.3424	64.9995	66.9112	57.1433	103.292	113.602	100.996	95.872	90.4274	104.907	88.6084	92.1152	91.9697	110.213	126.013	89.5639	105.805	113.367	101.78	related to Signal recognition particle 14 kDa protein [Sporisorium reilianum SRZ2]
Novel00121	/	no	108.924	8.36079	117.923	149.924	199.815	8.7884	159.521	135.53	123.966	12.3514	18.3553	148.365	101.479	145.799	9.31181	131.863	116.283	2.80247	12.2598	159.537	155.431	151.285	155.31	165.476	4.08548	132.021	8.73429	109.019	3.98867	3.90714	hypothetical protein G7K_1412-t1 [Saitoella complicata NRRL Y-17804]
Novel00122	/	no	0.728074	0.212621	0.105241	0.894009	0.51368	0.890715	3.37863	1.47995	3.82348	1.29084	11.4127	2.60371	2.05208	2.93981	4.2296	0.00752268	0.0359249	0.00807292	4.91862	0.0161084	0.0162403	0.102455	0.0275628	0.0341633	0.169259	0.23924	5.89616	0.104807	0.311061	0.457891	hypothetical protein (mitochondrion) [Microbotryum cf. violaceum BFL-2013]>gi|445067505|gb|AGE14645.1| hypothetical protein (mitochondrion) [Microbotryum cf. violaceum BFL-2013]
Novel00123	grey	no	0	0	0	0.0771586	0.0632302	0.206847	0	0	0.140045	0.274964	0.125467	0.10218	0	0.1415	0	0	0	0.0606168	2.50273	0	0.0304857	0	0.0344933	0	0.151299	0.115895	2.31489	0.236087	0.100099	0.491163	ATP synthase subunit 9 [Ustilago maydis]>gi|121934265|sp|Q0H8W9.1|ATP9_USTMA RecName: Full=ATP synthase subunit 9, mitochondrial; AltName: Full=Lipid-binding protein>gi|72256228|gb|AAZ67018.1| ATP synthase subunit 9 [Ustilago maydis]>gi|315465334|emb|CBQ72569.1| ATP synthase subunit 9 (mitochondrion) [Sporisorium reilianum SRZ2]
Novel00124	magenta	no	0.122824	1.66299	0	0.0491164	0	0.109726	0.310557	0.175746	0.111434	0.415701	0.359406	0.433626	0.351871	3.37776	3.01698	0.0179782	0	0	0.409052	0	0	0.146912	0.351315	0.244938	0.0770489	0.829962	0.138148	2.50475	4.3754	0.508067	--
Novel00125	green	no	0.0166721	0.0023514	0.038408	0.0200012	0.0635138	0.0178731	0.0711366	0.0670943	0.0317648	0.0824136	0.213438	0.0794616	0.114183	0.158182	0.133883	0.0549082	0.150774	0.0824942	0.727667	0.0489897	0.132368	0.224346	0.114003	0.318625	1.25111	0.510722	1.07825	0.675739	1.36875	0.561005	RecName: Full=Probable intron-encoded endonuclease aI2; Contains: RecName: Full=Truncated non-functional cytochrome oxidase 1; Contains: RecName: Full=Intron-encoded endonuclease aI2; Flags: Precursor
g1	/	no	0	0	0	0	0	0	0	0	0	0	0	0	0	0	0	0	0	0	0	0	0	0	0	0	0	0	0	0	0	0	sp|Q7LHG5|YI31B_YEAST Transposon Ty3-I Gag-Pol polyprotein OS=Saccharomyces cerevisiae (strain ATCC 204508 / S288c) GN=TY3B-I PE=3 SV=2//1.3436e-11
g10	/	no	0	0	0	0	0	0	0	0	0	0	0	0	0	0	0	0	0	0	0	0	0	0	0	0	0	0	0	0	0	0	-//-
g100	purple	no	1.2767	2.49971	1.807	1.84698	31.3419	0.805103	3.23998	11.0011	3.3523	122.969	85.6689	168.231	295.254	630.42	554.269	3.89143	3.38601	3.11435	7.42443	3.8486	6.19396	4.31179	3.26243	4.84245	35.6869	25.8476	21.92	30.9214	48.078	23.2992	-//-
g1000	blue	no	85.2413	122.162	97.0387	164.306	152.975	172.998	153.761	155.843	162.077	161.257	163.198	109.58	136.954	131.923	112.508	82.7392	84.1864	81.6718	109.703	106.914	114.414	128.151	136.282	130.177	109.573	80.5732	80.3478	71.9332	69.5697	123.447	-//-
g1001	brown	no	42.1982	37.6365	33.4331	18.4618	22.7678	22.0985	21.3712	22.1755	25.1771	32.788	34.0224	43.2751	30.2229	25.4387	33.2856	21.6627	23.1588	23.7838	30.4321	30.6094	35.2574	29.8238	29.8338	34.9523	33.7354	36.9636	32.3201	30.8363	27.1738	39.1151	-//-
g1002	turquoise	no	4.5869	5.59716	4.89611	15.2217	14.1475	9.00277	16.2642	14.9331	15.5301	15.2198	16.9966	19.6049	18.2533	16.916	22.6666	4.04983	4.07251	4.34988	15.5404	15.8311	12.0784	14.1366	12.4983	12.7743	21.5769	11.4793	30.4615	28.1617	27.5565	18.1117	sp|Q864R9|MRP1_MACFA Multidrug resistance-associated protein 1 OS=Macaca fascicularis GN=ABCC1 PE=2 SV=1//2.04544e-155
g1003	green	no	9.44394	12.4826	8.13069	13.0513	11.8011	8.18049	11.1978	8.91742	7.81168	7.97961	6.29869	18.2694	12.677	13.8018	18.8825	8.2941	9.7802	7.91382	18.6408	20.2857	24.3124	11.528	9.95295	13.0841	18.1561	19.8306	28.5731	30.419	36.9216	14.7907	sp|O94300|YOOH_SCHPO Putative xanthine/uracil permease C887.17 OS=Schizosaccharomyces pombe (strain 972 / ATCC 24843) GN=SPBC887.17 PE=3 SV=1//0
g1004	grey	no	27.7669	23.9682	25.2441	15.5884	17.2957	18.0481	19.3199	17.1171	19.0145	22.9675	24.3959	40.9872	21.2333	17.5157	22.6207	14.9939	14.0644	14.8952	19.8075	24.2816	26.9458	19.2421	20.0643	24.1413	27.4415	27.1714	22.7127	17.1829	17.8183	29.5547	-//-
g1005	blue	no	102.372	87.5837	95.2465	168.197	165.732	190.761	189.098	194.095	198.337	169.089	180.178	167.393	179.148	172.103	177.611	75.62	75.3584	71.8248	116.992	121.944	117.086	129.606	132.819	118.403	143.535	113.798	135.652	128.314	110.847	153.15	sp|Q03161|YMY9_YEAST Glucose-6-phosphate 1-epimerase OS=Saccharomyces cerevisiae (strain ATCC 204508 / S288c) GN=YMR099C PE=1 SV=1//6.11686e-26
g1006	blue	no	20.5094	21.4336	18.4031	44.009	44.1862	42.9216	43.275	43.4273	36.4434	38.115	37.8756	30.3204	37.5429	44.245	38.5337	18.1021	16.2732	18.0964	44.172	43.915	36.8116	37.8126	43.8002	39.745	41.2913	28.9983	33.5329	29.5235	27.9209	36.7163	sp|P14065|GCY1_YEAST Glycerol 2-dehydrogenase (NADP(+)) OS=Saccharomyces cerevisiae (strain ATCC 204508 / S288c) GN=GCY1 PE=1 SV=1//7.39234e-68
g1007	blue	no	24.3978	28.3798	23.0483	22.5724	22.8033	19.3194	17.9969	19.6434	19.0123	17.0089	17.6545	21.6936	16.9447	20.6284	20.3039	25.0387	27.2553	23.7134	24.6835	27.3032	25.7677	20.4175	21.5901	22.6208	21.2486	19.9417	25.5139	19.1931	22.1574	20.1376	sp|Q9US12|YK66_SCHPO Putative zinc metalloproteinase C607.06c OS=Schizosaccharomyces pombe (strain 972 / ATCC 24843) GN=SPAC607.06c PE=2 SV=1//9.17012e-55
g1008	turquoise	no	21.638	15.6848	21.5107	16.6581	15.4908	12.5762	12.0625	10.6655	11.7276	8.1683	9.18771	12.0918	9.61267	7.6632	8.18098	24.1549	20.2312	23.906	17.8284	18.2169	16.6517	12.828	14.2866	12.8993	9.32214	12.3547	18.5185	13.3341	10.9155	11.6937	sp|Q5BAD0|NNT1_EMENI Protein N-methyltransferase nnt1 OS=Emericella nidulans (strain FGSC A4 / ATCC 38163 / CBS 112.46 / NRRL 194 / M139) GN=nnt1 PE=3 SV=1//2.71968e-16
g1009	cyan	no	41.0425	33.216	38.8874	81.6765	72.4428	60.7196	78.035	77.1366	73.5375	45.627	62.0228	26.154	35.9936	39.0812	37.6697	30.085	26.455	29.8721	43.3718	41.6397	32.2198	36.1548	29.2718	34.3056	27.2967	25.701	30.4129	30.3022	25.2127	26.2388	-//-
g101	green	no	25.6752	26.5045	25.3245	19.2397	20.2763	15.1443	18.2235	15.8838	18.5463	19.5658	18.2328	26.0331	21.7422	15.2307	20.1486	26.4605	25.1533	27.0255	25.2149	26.5136	31.146	23.3922	21.3461	22.1525	25.085	43.4366	55.6712	58.2673	54.3442	27.9426	sp|O14325|YB7A_SCHPO Uncharacterized AAA domain-containing protein C16E9.10c OS=Schizosaccharomyces pombe (strain 972 / ATCC 24843) GN=SPBC16E9.10c PE=1 SV=1//3.05799e-35
g1010	cyan	no	3.6911	4.88359	3.55428	6.37863	5.29198	5.01691	8.62456	7.2385	6.26709	3.78067	3.21454	2.51319	2.5964	4.44704	3.90231	4.49591	3.89324	4.36921	3.69709	4.58631	2.24946	4.09964	3.08719	3.24229	3.80399	4.55291	2.71832	2.79584	4.14895	2.95721	-//-
g1011	red	no	26.4315	17.6243	22.7559	26.2676	28.6118	23.5947	28.3926	28.6336	30.2495	25.7834	28.631	31.4986	28.9454	24.5486	22.9985	27.7262	27.6545	28.6828	24.9765	25.9758	23.4404	26.1081	26.0707	23.6384	23.0527	22.4417	29.6013	23.6055	20.3238	30.0822	-//-
g1012	midnightblue	no	244.524	310.363	229.774	195.885	189.718	203.437	188.916	177.847	178.74	195.171	187.942	160.73	168.714	206.8	181.615	217.056	216.313	212.586	175.51	168.517	189.304	182.551	184.972	198.23	187.428	184.793	131.245	123.687	152.52	157.052	sp|P39743|RV167_YEAST Reduced viability upon starvation protein 167 OS=Saccharomyces cerevisiae (strain ATCC 204508 / S288c) GN=RVS167 PE=1 SV=1//5.05363e-14
g1013	salmon	no	22.7365	22.6328	21.3132	80.4844	97.0316	57.5248	65.9375	49.7324	56.1463	49.3657	45.5028	99.799	80.1458	105.641	100.683	18.5402	18.8278	19.0904	105.968	90.6567	59.2275	55.7493	57.15	50.9884	64.9614	36.8151	69.2148	76.2048	56.7228	54.9694	sp|P51659|DHB4_HUMAN Peroxisomal multifunctional enzyme type 2 OS=Homo sapiens GN=HSD17B4 PE=1 SV=3//1.04057e-37
g1014	brown	no	12.0471	13.8195	11.3188	17.2862	20.8213	18.6207	16.0689	16.4312	17.0668	20.7821	20.6577	21.6887	19.9599	19.5671	20.2527	13.9762	13.139	13.8778	20.5144	22.2586	23.4438	20.57	21.5117	21.8113	24.1844	18.557	21.3122	18.067	18.7327	26.4329	-//-
g1015	/	no	0	0.139814	0	0	0	0	0	0	0	0	0.241733	0	0.133124	0	0	0	0.0649641	0.0583941	0	0	0.0587358	0	0.066457	0	0	0	0.0696878	0.151621	0.128572	0	sp|Q8LGU1|AB8C_ARATH ABC transporter C family member 8 OS=Arabidopsis thaliana GN=ABCC8 PE=2 SV=3//3.28027e-15
g1016	yellow	no	7.35887	5.85504	7.50597	11.9611	12.7761	9.75334	11.4313	10.8017	11.9568	8.19388	10.194	6.46745	10.8494	10.4387	6.60715	19.8258	19.9759	19.268	34.3861	41.3489	24.5916	22.6607	23.242	20.1022	14.0331	27.2362	21.2648	33.1567	16.6923	12.5708	sp|Q12691|ATN5_YEAST Sodium transport ATPase 5 OS=Saccharomyces cerevisiae (strain ATCC 204508 / S288c) GN=ENA5 PE=1 SV=1//0
g1017	magenta	no	9.2701	5.38259	8.93669	7.70144	7.21446	6.14963	6.8687	8.06481	8.4511	7.31446	7.70928	9.43161	8.65562	5.45505	6.58792	7.69659	7.54621	8.6037	12.1279	10.6106	13.6343	11.2995	8.84409	8.5347	7.70318	10.7719	14.4807	11.8327	8.07851	9.06279	-//-
g1018	turquoise	no	18.1294	21.7148	17.1852	18.6253	20.0038	21.2148	19.3065	21.0067	19.3329	22.8025	20.5864	23.0056	19.3077	20.4939	22.5126	12.1018	12.3027	11.2068	20.7673	20.5721	20.8763	19.4429	17.1438	19.6893	21.3544	19.0029	18.5405	18.0334	18.2168	20.639	sp|Q2KIP7|MD2L2_BOVIN Mitotic spindle assembly checkpoint protein MAD2B OS=Bos taurus GN=MAD2L2 PE=2 SV=1//3.69939e-18
g1019	black	no	5.86845	4.48461	5.07498	7.37685	6.65433	5.78991	4.3894	4.82997	6.1473	6.22222	5.68986	9.12518	6.36737	4.7066	5.78719	3.99379	4.47395	3.94436	9.24552	9.59618	10.1513	5.38338	5.88082	6.04576	6.11604	6.62499	8.1653	5.63571	4.96093	6.81833	sp|Q10181|YAW6_SCHPO Uncharacterized protein C3F10.06c OS=Schizosaccharomyces pombe (strain 972 / ATCC 24843) GN=SPAC3F10.06c PE=4 SV=1//1.1472e-59
g102	turquoise	no	9.37929	7.26353	9.4898	6.71987	7.33913	5.71329	6.64844	6.86527	7.83135	8.74325	10.1705	13.6046	9.57847	5.96224	6.231	14.6254	13.2358	12.8182	9.32389	9.69082	10.9258	8.76051	9.61736	9.45599	7.61223	8.53224	11.1954	6.84142	4.16029	9.86699	sp|Q6NUK4|REEP3_HUMAN Receptor expression-enhancing protein 3 OS=Homo sapiens GN=REEP3 PE=1 SV=1//8.16642e-06
g1020	brown	no	176.841	287.377	194.439	210.182	221.117	177.016	161.731	160.618	165.143	175.364	168.558	203.666	240.426	273.198	241.661	164.029	155.679	172.509	331.223	306.033	294.316	190.183	186.24	178.836	252.799	170.696	262.966	308.356	257.608	225.746	sp|Q8X0J4|CYB5L_NEUCR Putative cytochrome b5 B11H24.095 OS=Neurospora crassa (strain ATCC 24698 / 74-OR23-1A / CBS 708.71 / DSM 1257 / FGSC 987) GN=B11H24.095 PE=3 SV=1//1.44188e-25
g1021	tan	no	52.8037	54.0529	51.3555	51.518	45.3365	47.2347	45.0186	46.0495	51.8168	56.8231	49.3887	53.5943	51.2017	50.9451	48.1526	46.6633	48.0769	46.2661	58.5069	57.0223	62.0855	56.2991	56.5502	59.3643	60.5581	57.407	50.3526	39.1519	44.7273	52.9945	-//-
g1022	brown	no	19.8077	34.1592	21.6103	44.2035	42.4075	41.3286	44.8168	46.5937	46.9629	50.9195	50.5595	48.5703	52.174	64.7135	61.5894	30.0651	29.7424	30.2293	46.9786	51.0939	48.9168	52.9242	59.375	54.436	70.034	51.5232	55.9262	55.0199	67.2404	57.6656	-//-
g1023	brown	no	70.9309	67.818	68.5205	77.4418	82.3059	77.8184	77.5962	78.4784	81.7766	87.6306	89.7173	106.073	88.8262	79.9067	91.0026	59.0245	62.8093	61.4816	83.6183	87.7992	97.893	81.0451	78.6681	85.8342	86.6368	94.706	90.9488	83.6029	83.6666	91.8921	sp|Q9VCY8|ADRL_DROME Adiponectin receptor protein OS=Drosophila melanogaster GN=AdipoR PE=1 SV=2//7.13984e-52
g1024	red	no	58.3848	81.0457	59.8424	36.5453	38.9632	40.9153	40.085	39.3623	38.4043	44.5222	42.8271	46.7448	44.8408	41.5068	46.6196	32.7573	35.4271	34.3163	57.4722	51.4423	67.6245	47.8743	43.1971	44.5356	55.2882	64.2146	46.7373	53.0672	56.1859	44.0033	sp|Q99ND9|RWDD1_RAT RWD domain-containing protein 1 OS=Rattus norvegicus GN=Rwdd1 PE=2 SV=1//5.2417e-08
g1025	brown	no	27.6351	44.1081	24.1414	41.5006	40.3178	34.0539	43.1744	42.4272	43.6583	43.2535	47.6992	50.9352	51.7706	60.5288	64.9455	28.6106	32.4305	31.5375	43.958	42.3068	48.224	50.1999	49.2362	51.09	78.3122	58.503	62.8849	59.6555	80.6125	65.2464	sp|Q68EK7|RAB4B_DANRE Ras-related protein Rab-4B OS=Danio rerio GN=rab4b PE=2 SV=1//8.02827e-97
g1026	purple	yes	0.937639	1.94993	1.31769	6.70509	6.77802	6.12965	7.02523	6.80689	7.2459	7.17224	7.81868	9.69727	10.7448	20.1231	16.6282	1.63081	1.33013	1.71544	7.9083	8.40168	5.55986	7.125	8.73604	8.18827	8.30391	5.35036	5.93483	6.6812	9.38536	7.00254	-//-
g1027	blue	no	7.36309	6.05356	6.36671	9.64129	10.7258	7.94164	8.85462	8.09449	9.89827	10.7248	10.7291	8.5594	9.6467	7.45762	7.32389	5.73713	5.69613	5.96636	8.99509	8.40106	10.598	8.13586	9.58329	9.52048	7.37204	6.85647	6.69103	5.96045	4.77486	8.65735	sp|Q7Z9I4|YCP6_SCHPO Uncharacterized oxidoreductase C663.06c OS=Schizosaccharomyces pombe (strain 972 / ATCC 24843) GN=SPCC663.06c PE=3 SV=1//8.05538e-21
g1028	green	no	51.009	42.6027	51.7383	37.6102	34.1064	32.3916	34.9866	31.2072	30.7012	32.033	26.8742	25.8668	29.9986	21.9639	27.6235	27.3747	27.7099	24.9075	43.0578	43.3747	61.8436	36.2296	33.274	36.9403	25.6362	51.8653	47.2779	50.8085	50.1188	21.612	sp|Q4PDT1|DBP3_USTMA ATP-dependent RNA helicase DBP3 OS=Ustilago maydis (strain 521 / FGSC 9021) GN=DBP3 PE=3 SV=1//0
g1029	/	no	0.193282	0.205966	0.0659659	0.0901744	0.327256	0.218717	0.14254	0.207423	0.257194	0.252487	0.492265	0.671005	0.0346078	0.342551	0.486943	0.103736	0.135107	0.192286	0.158104	0.242323	0.366463	0.205501	0.414636	0.285517	0.181873	0.154794	0.0845432	0.183942	0.0222828	0.0717521	-//-
g103	grey	no	70.8364	88.1221	75.1603	89.684	80.4616	75.8575	75.3477	67.9765	72.6872	83.4638	74.5659	78.6063	83.9658	79.0763	84.4976	68.61	70.7452	70.4664	85.4003	80.5424	87.8913	75.6251	74.932	78.8046	84.6385	72.0648	82.5774	75.8664	75.2203	80.4352	sp|Q9UNA4|POLI_HUMAN DNA polymerase iota OS=Homo sapiens GN=POLI PE=1 SV=3//1.68153e-31
g1030	turquoise	no	9.83353	10.283	10.0552	9.45311	7.73403	8.2544	8.99487	8.15267	8.5928	9.71324	9.17785	8.38655	9.22481	7.77711	8.53326	4.31248	4.20515	4.38562	8.58452	9.05304	11.2354	9.44042	8.68629	8.95492	8.37009	10.7939	7.11336	9.37405	8.69593	8.66304	sp|Q9BTV6|DPH7_HUMAN Diphthine methyltransferase OS=Homo sapiens GN=DPH7 PE=1 SV=2//1.3486e-35
g1031	turquoise	no	9.09379	6.7999	8.92529	6.17875	6.59752	6.00756	5.13125	5.8406	6.95472	7.30396	8.04529	9.62348	5.97904	3.93206	5.29668	9.86339	8.72099	9.97627	8.88489	9.98925	9.08	8.56941	8.31125	9.52485	7.48646	7.90243	8.67206	6.73451	5.38374	8.32129	sp|Q5RHI5|DTL_DANRE Denticleless protein homolog OS=Danio rerio GN=dtl PE=2 SV=1//3.62078e-15
g1032	turquoise	no	55.7344	87.8034	53.6538	98.0489	91.097	91.1592	90.392	86.1125	87.0618	82.9374	77.5965	56.8433	77.3009	91.1167	76.3118	66.5302	69.6993	62.7802	87.1713	77.1602	81.4992	91.9279	87.7823	82.1153	88.8757	72.7927	72.0107	86.8954	88.0002	73.1549	sp|Q9C5C8|MSRB2_ARATH Peptide methionine sulfoxide reductase B2, chloroplastic OS=Arabidopsis thaliana GN=MSRB2 PE=1 SV=1//1.39293e-59
g1033	blue	no	4.76118	4.2695	5.66252	12.0474	13.3474	10.6095	7.33351	8.01009	9.03171	6.97759	8.35522	8.10366	7.81771	5.58054	6.2594	3.9441	3.35721	3.50757	10.3646	8.56284	7.01676	9.02735	9.21032	10.0615	6.9843	4.90789	4.86411	3.56156	2.86913	5.45794	sp|A9WC41|MEH_CHLAA Mesaconyl-C(4)-CoA hydratase OS=Chloroflexus aurantiacus (strain ATCC 29366 / DSM 635 / J-10-fl) GN=meh PE=1 SV=1//4.45185e-20
g1034	blue	no	284.395	325.912	285.499	157.63	126.895	150.674	121.025	123.056	121.319	154.982	125.005	99.3706	109.975	103.207	101.844	257.81	245.264	247.327	197.859	179.655	229.706	153.511	148.628	143.44	101.207	155.093	105.802	87.4246	102.161	86.4147	sp|Q9C2Y6|KAPS_SACPS Adenylyl-sulfate kinase OS=Saccharomyces pastorianus GN=MET14 PE=3 SV=1//4.0739e-83
g1035	midnightblue	no	26.8836	27.8138	26.8898	23.3607	22.3386	22.2489	20.242	21.6767	21.5165	22.8595	20.1273	20.1064	20.3235	20.5339	22.4653	23.7496	21.2345	21.8013	24.2305	23.3283	23.319	21.9956	20.1497	18.3536	19.4044	18.0323	16.9687	16.8108	17.2845	18.626	-//-
g1036	salmon	no	0.843907	0.988343	0.842184	12.1362	15.9841	10.822	6.94835	6.93564	11.7116	9.21377	6.54348	2.74934	2.23787	6.11052	7.37401	3.18979	3.37141	2.48678	20.6044	19.818	6.20777	5.17484	4.15929	2.71258	4.89522	1.35707	12.6279	5.93412	12.0813	0.611837	sp|O81117|C94A1_VICSA Cytochrome P450 94A1 OS=Vicia sativa GN=CYP94A1 PE=2 SV=2//1.44049e-59
g1037	blue	no	0.356343	0.168607	0.188311	0.786045	0.610248	0.887257	0.468668	0.678474	0.588197	0.724862	0.68394	0.608739	0.555714	0.796626	0.347515	0.312956	0.482109	0.130006	0.544018	0.616093	0.326915	0.384981	0.197275	0.580727	0.162246	0.207134	0.594738	0.646989	0.202757	0.131676	sp|P75791|YBIU_ECOLI Uncharacterized protein YbiU OS=Escherichia coli (strain K12) GN=ybiU PE=1 SV=1//2.70898e-46
g1038	black	no	3.68627	3.18342	3.01944	5.68952	5.50576	4.5142	4.69841	4.87647	5.03982	4.6824	5.7391	7.83861	5.50624	3.81329	5.25963	4.43281	4.27396	3.92858	5.64383	6.39245	5.98111	5.74894	5.49753	6.08833	5.08294	5.24375	7.31961	6.52281	6.03875	5.44073	-//-
g1039	blue	no	59.2089	48.8119	56.8701	156.589	156.129	149.646	156.807	174.807	161.5	160.328	163.181	127.628	179.226	166.538	153.976	70.2593	66.1651	69.7234	110.487	118.035	101.774	136.044	145.07	133.071	133.547	108.697	99.3664	85.2599	80.7195	153.546	sp|P18159|PGCA_BACSU Phosphoglucomutase OS=Bacillus subtilis (strain 168) GN=pgcA PE=1 SV=3//8.46159e-75
g104	turquoise	no	144.442	119.883	152.879	148.829	136.749	142.983	134.356	131.687	133.751	150.184	141.257	132.471	129.898	113.419	113.703	167.043	161.493	169.811	169.22	154.852	179.951	159.928	157.645	157.103	140.344	146.289	122.565	105.7	89.2396	135.445	sp|Q5RE15|PSMD8_PONAB 26S proteasome non-ATPase regulatory subunit 8 (Fragment) OS=Pongo abelii GN=PSMD8 PE=2 SV=2//2.86194e-47
g1040	salmon	no	1.7869	2.05669	1.52617	3.18863	2.94848	1.67496	2.73301	2.08144	2.19962	2.00581	1.63783	3.41425	2.65284	2.45953	1.92288	1.5299	1.56291	1.59103	2.10594	2.98892	2.52819	2.43807	2.25376	1.87425	1.69831	1.67468	2.35322	1.84582	1.67702	1.9629	-//-
g1041	yellow	no	11.1992	16.7921	13.1016	19.719	17.2269	9.51806	12.4358	8.24847	6.3746	4.57399	3.57201	5.52488	6.31312	5.99583	4.45212	4.26337	5.08997	4.43474	5.19499	4.64467	2.76523	2.03736	2.80901	2.40604	2.36407	1.86075	2.08345	3.9859	4.28573	1.50401	sp|Q5TNH5|GNPI_ANOGA Glucosamine-6-phosphate isomerase OS=Anopheles gambiae GN=Gnpda1 PE=3 SV=3//3.97499e-123
g1042	yellow	no	85.8739	140.472	86.9497	99.8334	109.837	91.5726	106.027	89.7011	88.7125	73.0551	77.5931	91.9461	86.3477	115.208	106.759	46.851	53.2974	46.7287	52.9659	49.4263	37.6394	51.0093	52.2815	51.4822	66.9786	49.1137	48.3659	57.2924	70.0805	57.4486	-//-
g1043	blue	no	6.56105	5.23115	7.09173	12.1523	11.5332	8.37417	7.38	7.52352	7.11259	6.1115	5.56371	8.79425	6.98828	5.64101	6.77816	3.99777	4.65503	4.01211	5.03855	5.19175	4.31528	4.30201	4.55102	2.87647	2.92163	2.32911	2.79699	3.69597	3.3382	2.32017	sp|P34480|NAGA_CAEEL Putative N-acetylglucosamine-6-phosphate deacetylase OS=Caenorhabditis elegans GN=F59B2.3 PE=3 SV=1//4.81686e-91
g1044	salmon	no	48.0873	29.2862	46.8208	117.061	128.93	97.1168	72.1645	80.1579	94.4507	66.4657	56.79	89.751	63.5491	56.6282	74.0153	73.4813	74.0137	71.8873	157.178	153.342	70.0841	70.7998	69.9713	56.6771	63.3507	34.8489	118.727	104.013	78.2806	43.3359	sp|A0R665|ETHA_MYCS2 FAD-containing monooxygenase EthA OS=Mycobacterium smegmatis (strain ATCC 700084 / mc(2)155) GN=ethA PE=3 SV=1//4.49986e-146
g1045	purple	no	0.0857876	0.0645297	0.175672	0.320189	0.290502	0.0510931	0.216912	0.327338	0.145287	1.31422	1.0971	1.80713	1.92518	4.50876	3.77023	0.150685	0.129928	0.116788	0.641588	0.448143	0.939773	0.604272	0.531656	0.709663	0.511249	0.738576	1.39376	0.909723	1.2066	1.0555	-//-
g1046	brown	no	513.704	541.109	505.798	556.371	543.577	638.412	499.326	532.908	526.418	461.397	479.793	343.466	463.326	445.275	390.48	500.609	490.011	506.931	498.536	459.777	467.537	472.874	506.216	483.192	428.904	394.532	403.604	419.443	347.247	483.469	sp|Q9P7U1|YI7F_SCHPO Uncharacterized AIM2 family protein C977.15 OS=Schizosaccharomyces pombe (strain 972 / ATCC 24843) GN=SPAC977.15 PE=3 SV=1//9.27421e-36
g1047	purple	no	2.22438	1.55859	1.41434	9.86998	10.8443	3.68038	4.44936	4.06573	5.11994	10.8558	8.0842	20.6548	26.865	42.5135	45.1004	2.1052	1.48033	2.13474	6.67636	6.84777	6.98089	4.70166	5.26209	6.21163	5.39039	6.38757	11.0586	13.2109	8.8314	5.30359	sp|P64264|Y1310_MYCBO Uncharacterized GMC-type oxidoreductase Mb1310 OS=Mycobacterium bovis (strain ATCC BAA-935 / AF2122/97) GN=Mb1310 PE=3 SV=1//1.02329e-63
g1048	magenta	no	42.5892	35.6223	42.6684	41.8669	39.3278	36.5027	34.1116	34.6039	35.2085	34.593	36.4965	44.3948	36.8986	30.196	33.5429	26.3198	24.0509	26.7597	41.3349	42.7314	44.869	38.0855	39.2385	37.5686	35.5886	31.1393	40.9188	30.6208	24.4985	36.9137	sp|Q57051|Y588_HAEIN Uncharacterized hydrolase HI_0588 OS=Haemophilus influenzae (strain ATCC 51907 / DSM 11121 / KW20 / Rd) GN=HI_0588 PE=1 SV=1//5.06284e-55
g1049	green	no	7.00652	7.21659	6.57943	9.43829	8.89568	6.85671	7.63046	7.01426	7.37754	6.44017	6.56078	8.38563	7.20464	5.30712	6.54377	5.03703	5.44691	4.62248	10.011	9.84466	11.453	7.92569	7.60122	8.84929	8.16582	9.68554	15.2435	11.9533	13.3661	7.63429	sp|O36018|BUD22_SCHPO Protein bud22 OS=Schizosaccharomyces pombe (strain 972 / ATCC 24843) GN=bud22 PE=3 SV=1//1.54288e-08
g105	grey	no	0.0468194	0.111523	0.0106528	0.0624093	0.0716008	0.0501922	0.0887864	0.0279137	0.0509735	0.0778409	0.0964092	0.264472	0.145308	0.240348	0.366968	0.201026	0.092728	0.196118	0.207903	0.166313	0.463574	0.136893	0.223197	0.041497	0.2986	0.192169	0.140429	0.114575	0.134941	0.129114	-//-
g1050	green	no	172.862	145.701	174.836	129.451	122.256	133.733	114.758	111.809	119.147	133.8	120.262	137.409	135.629	117.784	131.508	122.403	112.798	120.046	165.047	157.789	188.202	150.285	137.986	147.879	141.102	163.781	155.642	147.571	148.974	134.257	sp|P31116|DHOM_YEAST Homoserine dehydrogenase OS=Saccharomyces cerevisiae (strain ATCC 204508 / S288c) GN=HOM6 PE=1 SV=1//5.09163e-90
g1051	midnightblue	no	66.8679	59.3022	71.0756	59.0844	56.851	57.4293	52.8523	53.4637	53.8033	56.7603	55.0889	52.2075	57.5288	52.3918	53.305	50.2682	51.7282	52.078	66.3581	60.6761	60.9933	49.9604	51.8093	53.1493	53.5213	44.4302	49.4214	42.6497	40.5395	49.2668	sp|P38145|RISA_YEAST Riboflavin synthase OS=Saccharomyces cerevisiae (strain ATCC 204508 / S288c) GN=RIB5 PE=1 SV=1//3.30952e-56
g1052	purple	yes	3.93951	4.72783	2.53016	4.89801	5.56304	2.91792	3.09016	3.88181	2.57342	152.805	109.025	164.738	272.443	535.594	482.397	63.0951	59.5567	65.55	120.605	108.401	127.25	97.3696	99.8007	101.988	124.048	99.5127	97.0795	106.616	122.478	99.1777	-//-
g1053	pink	no	36.3844	28.8342	33.7045	24.7119	19.1563	20.7349	23.1923	18.8486	17.1472	16.4879	16.5009	14.1896	17.8078	13.4534	16.0164	27.9799	29.7329	27.8599	30.012	31.696	35.3607	22.0393	23.3274	22.491	18.6223	29.5132	28.4205	30.0604	30.5405	16.6804	-//-
g1054	magenta	yes	34.5109	19.7832	32.348	26.8757	29.065	27.0077	23.8874	26.0622	28.0336	27.4059	30.7401	30.2688	26.9603	16.8082	21.0417	24.0879	21.5865	21.5644	30.7951	32.8817	38.3956	30.087	29.3667	28.9144	21.4564	29.2563	29.9602	24.8562	20.5614	28.4079	sp|P38812|GEP4_YEAST Phosphatidylglycerophosphatase GEP4, mitochondrial OS=Saccharomyces cerevisiae (strain ATCC 204508 / S288c) GN=GEP4 PE=1 SV=1//1.2154e-11
g1055	turquoise	no	0	0.0896246	0	0	0	0.028385	0.0251055	0	0	0.0282993	0	0	0	0.0873792	0	0.325554	0.277625	0.149729	0.139233	0.149381	0.276108	0.380045	0.0568009	0.528023	0.074744	0.119279	0.119124	0.0971927	0.10989	0.0505506	-//-
g1056	red	no	16.1039	10.8256	16.4798	19.0247	19.6568	16.8097	17.4151	16.6363	19.1291	18.7428	18.7501	20.2971	19.8776	18.237	19.2393	18.4606	17.0186	17.8777	18.033	18.6013	17.2993	16.6669	16.0279	17.6011	18.1122	19.9923	20.0579	16.0021	16.3749	19.4504	sp|O14874|BCKD_HUMAN [3-methyl-2-oxobutanoate dehydrogenase [lipoamide]] kinase, mitochondrial OS=Homo sapiens GN=BCKDK PE=1 SV=2//1.21519e-49
g1057	turquoise	no	11.5601	9.6244	10.3732	4.91343	4.85599	5.01129	4.4907	4.59352	4.7205	4.66044	5.34649	8.4539	4.50585	4.01753	4.26694	10.4176	9.78982	9.83877	6.43192	7.5574	8.3608	6.82891	6.54	7.69675	7.29044	8.11814	9.13699	6.33008	6.06434	6.6552	sp|Q9HDY1|ASE1_SCHPO Anaphase spindle elongation protein 1 OS=Schizosaccharomyces pombe (strain 972 / ATCC 24843) GN=ase1 PE=1 SV=1//7.17684e-34
g1058	turquoise	no	4.63391	3.05803	3.98908	1.76696	2.13671	1.72054	1.59798	1.9904	1.82547	2.07131	2.44478	4.30892	2.09125	1.42754	1.64193	5.84484	4.69921	5.26034	2.79608	3.96309	3.18991	2.91902	2.88555	2.88949	3.29324	3.6965	4.33369	3.1371	2.8598	4.83459	sp|O74473|CDC11_SCHPO Septation initiation network scaffold protein cdc11 OS=Schizosaccharomyces pombe (strain 972 / ATCC 24843) GN=cdc11 PE=1 SV=1//1.3538e-56
g1059	turquoise	no	25.9514	41.2253	32.6249	47.6558	44.7615	38.1446	43.9763	39.3623	42.8628	38.8998	36.709	37.9483	43.2084	49.3448	46.5601	28.1398	31.1085	32.0667	47.4374	44.9756	35.3757	31.9303	36.6843	34.5019	46.4404	40.4475	36.835	35.5225	44.9266	39.4746	-//-
g106	greenyellow	no	171.464	267.208	177.182	184.648	161.402	167.01	155.857	160.35	161.17	177.779	165.166	172.998	184.362	213.09	194.353	138.768	130.2	140.716	183.27	171.063	206.695	173.001	175.848	172.061	212.213	186.11	169.682	149.999	176.263	176.47	sp|P36149|BET3_YEAST Trafficking protein particle complex subunit BET3 OS=Saccharomyces cerevisiae (strain ATCC 204508 / S288c) GN=BET3 PE=1 SV=1//6.01229e-70
g1060	brown	no	6.44415	6.21224	5.84922	10.4459	11.8703	8.62438	9.7083	9.5071	9.07411	10.4271	10.7138	13.0221	11.4297	8.28798	10.2555	5.8898	6.90154	6.38564	9.76693	10.6007	15.0829	9.37501	9.16189	9.41127	9.85523	15.4041	16.5295	14.0308	13.1722	10.0374	-//-
g1061	black	no	11.842	8.17216	10.8868	22.5834	22.9713	20.0379	19.1325	22.3311	25.1177	22.2899	25.3245	31.8981	26.5752	19.174	22.605	11.2842	11.3005	12.6275	28.7659	31.7947	36.9909	30.7783	30.7837	29.2415	29.8252	28.0989	38.9887	27.6131	24.5379	35.2049	sp|P25371|ADP1_YEAST Probable ATP-dependent permease OS=Saccharomyces cerevisiae (strain ATCC 204508 / S288c) GN=ADP1 PE=1 SV=2//0
g1062	blue	no	57.4873	40.1366	60.5579	130.03	120.953	113.696	112.66	101.708	118.162	118.826	106.245	89.6637	138.613	103.306	100.895	65.2772	62.4502	63.167	100.452	105.034	98.0134	105.2	111.234	111.194	111.878	93.1622	88.8802	64.1988	65.9134	101.465	sp|A5H0J3|URC4_LACKL Uracil catabolism protein 4 OS=Lachancea kluyveri GN=URC4 PE=3 SV=1//3.25534e-101
g1063	magenta	no	4.92223	3.88693	5.04629	2.84179	4.49483	4.79897	3.88829	4.33247	3.93776	5.00907	6.78245	7.28385	5.94477	3.99268	4.74854	4.92131	4.70039	4.77716	6.16119	7.49039	9.25406	6.72539	6.83011	7.2128	4.60171	8.74344	6.2454	5.64097	4.41346	6.52836	-//-
g1064	blue	no	88.1365	65.1595	83.2444	34.601	39.3931	35.9499	31.5451	32.0096	33.4253	32.5525	32.6688	37.0177	45.6281	32.5107	30.2168	86.4296	77.2969	83.4224	46.4448	47.2261	61.861	47.3484	44.8185	48.14	28.0551	56.1958	57.9349	55.7631	58.3858	30.8175	sp|P40976|LYS2_SCHPO L-aminoadipate-semialdehyde dehydrogenase OS=Schizosaccharomyces pombe (strain 972 / ATCC 24843) GN=lys1 PE=1 SV=3//0
g1065	magenta	no	5.38763	2.92051	5.22847	4.08883	3.59253	3.98024	3.16501	3.78329	4.48849	3.85555	4.72957	4.51539	3.4099	2.00989	2.18352	3.8059	4.07714	4.95633	7.16897	6.17827	8.46062	5.49162	5.31405	5.15406	3.93445	3.66171	2.47662	2.06364	1.39752	4.43861	-//-
g1066	purple	yes	2.07568	2.06688	2.35569	3.60772	3.15315	3.00939	2.60834	2.44894	2.72951	10.4576	9.04976	18.157	22.1516	36.3818	38.6372	2.16887	2.27473	2.06236	2.78793	3.25684	3.7636	3.23058	3.23232	3.35803	4.22986	3.25022	2.96753	3.53424	4.22302	3.93897	-//-
g1067	magenta	no	25.307	14.4543	22.5213	14.8575	16.3301	16.6914	13.4648	15.0522	15.8333	17.0292	17.3329	21.1737	13.365	12.3249	13.3743	15.3733	15.3365	14.6808	17.9469	18.9817	21.5011	17.6207	18.536	18.6474	13.9803	17.7915	15.6739	11.7177	11.6613	14.8961	sp|Q04383|PLM2_YEAST Protein PLM2 OS=Saccharomyces cerevisiae (strain ATCC 204508 / S288c) GN=PLM2 PE=1 SV=1//8.77181e-07
g1068	grey	no	0	0	0	0	0	0	0	0	0	0	0	0	0	0	0	0	0	0.181067	0	0	0	0	0	0	0	0	0	0	0	0	-//-
g1069	turquoise	no	21.2051	25.0559	21.5135	16.8878	16.9765	14.2024	23.8852	17.8864	16.499	18.7514	20.5285	18.6332	18.9298	18.1597	14.191	21.5533	23.8202	21.6325	17.1439	17.5036	19.834	18.9444	21.8338	19.1558	14.7733	17.3816	12.8188	12.7956	12.0617	18.251	sp|Q9HGM6|YHW5_SCHPO Putative transporter C543.05c OS=Schizosaccharomyces pombe (strain 972 / ATCC 24843) GN=SPBC543.05c PE=3 SV=1//2.4348e-118
g107	black	no	1.64575	1.73043	1.69027	3.73481	4.27284	3.37567	3.88426	3.46669	4.08834	3.24567	3.70751	4.41438	4.1273	4.12522	4.30024	3.76334	3.07191	3.44794	6.50541	7.46917	4.34722	6.60641	5.75487	5.56144	5.40333	4.35196	6.64785	5.56732	5.36597	5.16053	sp|P38928|AXL2_YEAST Axial budding pattern protein 2 OS=Saccharomyces cerevisiae (strain ATCC 204508 / S288c) GN=AXL2 PE=1 SV=1//4.33648e-13
g1070	turquoise	no	24.4496	12.8677	24.0228	17.9463	17.4015	16.4372	15.1515	16.6262	17.8839	16.1809	18.3187	18.9591	17.6616	10.5939	12.7108	28.0563	25.622	27.1542	24.1076	26.0941	29.7283	22.8389	21.0459	22.5214	16.9943	22.7196	27.3125	21.6496	18.5107	19.0038	sp|B8MR69|RRF2M_TALSN Ribosome-releasing factor 2, mitochondrial OS=Talaromyces stipitatus (strain ATCC 10500 / CBS 375.48 / QM 6759 / NRRL 1006) GN=mef2 PE=3 SV=2//1.4006e-118
g1071	green	no	20.6796	14.8004	21.0489	23.5539	26.5014	22.6649	21.6572	22.7582	24.0374	22.6918	25.9334	27.2881	24.8737	20.0408	23.7714	27.2284	24.3445	25.8111	26.299	27.2954	22.96	27.2864	25.6434	25.0241	22.4807	16.3047	21.5083	18.9575	16.3239	30.5321	sp|Q10213|SRS2_SCHPO ATP-dependent DNA helicase srs2 OS=Schizosaccharomyces pombe (strain 972 / ATCC 24843) GN=srs2 PE=1 SV=1//4.23965e-15
g1072	purple	yes	2.62372	3.74503	3.36606	3.67855	20.3868	3.04994	3.95643	9.1594	2.6156	226.366	172.173	343.277	459.789	954.806	983.899	17.6846	18.528	18.2929	36.2044	32.3692	46.4193	23.5182	20.8187	25.4259	40.8697	39.5315	27.0218	54.3436	78.0286	25.6493	-//-
g1073	purple	no	0.240353	0.903972	0.218749	0.256309	0.210041	0.343557	0.303864	0.171958	0.290754	6.67913	7.05924	11.4839	7.71778	15.7463	16.4166	2.76761	3.66823	3.47344	5.56118	6.67965	7.54451	4.31237	4.95563	5.75181	7.01112	7.38687	5.58704	4.99956	10.0031	4.28286	-//-
g1074	turquoise	no	36.2283	21.433	36.3387	29.3733	26.4114	25.1802	25.7089	26.9596	27.611	27.1057	29.9349	27.7469	27.6843	18.2881	19.3108	38.0723	37.5058	38.4631	33.3035	37.0907	38.0461	30.8588	28.4739	31.4257	23.1421	28.8178	37.051	36.3694	26.9546	28.7449	sp|Q9Y8G3|MEX67_SCHPO mRNA export factor mex67 OS=Schizosaccharomyces pombe (strain 972 / ATCC 24843) GN=mex67 PE=1 SV=1//6.36188e-48
g1075	greenyellow	no	92.3231	65.0391	103.091	96.8491	91.4682	92.9456	88.7409	88.61	88.9603	75.618	77.1074	63.5646	73.0867	64.5343	59.2429	99.0766	90.7139	96.3792	72.8387	71.4485	69.0291	68.3856	69.0232	66.6313	56.2223	54.8646	54.8302	46.7372	44.788	61.8184	sp|P55039|DRG2_HUMAN Developmentally-regulated GTP-binding protein 2 OS=Homo sapiens GN=DRG2 PE=1 SV=1//5.95159e-120
g1076	pink	no	95.5372	85.5284	92.406	60.0448	68.3398	68.2888	54.6613	56.3025	60.9222	62.6414	61.3784	71.9412	58.2442	52.7856	59.1823	64.7967	67.6732	64.3857	78.2829	76.5833	94.4929	70.3983	71.7079	80.6089	65.378	78.3201	67.6612	55.8126	63.1307	62.0406	sp|O13965|MUG70_SCHPO Meiotically up-regulated gene 70 protein OS=Schizosaccharomyces pombe (strain 972 / ATCC 24843) GN=mug70 PE=1 SV=1//3.63406e-74
g1077	turquoise	no	36.2742	34.7248	33.3793	23.3862	23.3505	21.0578	18.0425	19.4032	19.6132	16.52	18.1591	23.2804	21.3268	19.9547	18.013	48.3756	49.3327	49.9413	29.2128	36.4298	26.5413	31.7405	32.3586	32.1479	32.6516	27.4922	35.3268	32.068	32.7617	33.2893	-//-
g1078	yellow	no	24.2386	18.0406	22.9122	23.9525	24.2902	24.5736	22.7669	21.2266	23.4404	21.9139	22.1365	21.3363	23.53	19.2792	20.6358	25.1491	24.5115	25.2219	27.1662	29.0774	29.5704	28.0278	26.9007	28.853	26.6859	27.4642	29.0921	25.3657	24.6703	26.4011	sp|Q5RKQ0|SPF27_DANRE Pre-mRNA-splicing factor SPF27 OS=Danio rerio GN=bcas2 PE=2 SV=1//4.52764e-26
g1079	blue	no	420.509	432.303	418.123	346.355	323.311	351.102	315.229	314.116	313.47	343.804	302.456	298.412	298.212	296.512	295.909	414.791	433.996	423.288	428.263	395.482	478.707	381.901	372.273	392.881	340.311	393.388	310.384	300.99	318.094	314.252	sp|Q00673|NDUS3_CANMA Probable NADH-ubiquinone oxidoreductase 30.4 kDa subunit, mitochondrial OS=Candida maltosa GN=ALI1 PE=3 SV=1//2.27011e-106
g108	yellow	no	51.758	52.9193	53.0306	96.0097	89.4382	60.1014	89.7301	81.3797	86.8024	52.4098	54.5647	81.1665	69.9096	54.1385	58.3406	60.8871	59.2263	56.7199	139.927	158.174	115.564	148.723	135.48	126.509	98.1266	95.3567	139.577	111.559	92.2521	100.689	-//-
g1080	black	no	4.83916	4.85706	5.58608	7.91909	9.93064	7.22761	8.5197	8.37591	8.20328	6.81034	7.36657	11.3268	8.22722	8.44356	9.8094	5.20931	5.04935	5.26931	8.30729	9.13362	8.99688	9.18809	8.56067	9.0882	9.20096	6.41828	8.24363	6.00734	5.65472	7.57943	sp|O13986|YEG4_SCHPO Uncharacterized protein C26H5.04 OS=Schizosaccharomyces pombe (strain 972 / ATCC 24843) GN=SPAC26H5.04 PE=4 SV=3//5.89085e-14
g1081	brown	no	17.3645	16.3862	14.6598	12.7106	12.8069	12.3395	11.6911	10.6443	12.1449	15.9382	14.4787	19.2742	13.2978	11.8577	13.8969	11.6807	11.8611	10.726	15.4174	17.4519	20.1398	14.0619	14.6542	15.3663	16.7381	21.652	20.4453	17.6278	18.2651	15.8718	sp|P30666|MCM3_SCHPO DNA replication licensing factor mcm3 OS=Schizosaccharomyces pombe (strain 972 / ATCC 24843) GN=mcm3 PE=1 SV=2//0
g1082	cyan	no	8.57971	6.26223	8.17438	20.1986	16.589	11.1412	14.0687	11.6458	9.94926	6.19738	5.87378	7.03563	10.2044	9.21946	11.0578	8.80003	7.09528	7.79369	11.1649	13.2395	8.60438	8.599	8.07073	7.08164	5.59637	2.87503	7.97429	6.74544	6.55742	3.06981	-//-
g1083	black	no	3.37563	4.53191	3.67498	10.4574	9.24179	9.25313	9.84518	8.07056	7.81546	6.30236	6.41844	5.56656	5.92174	6.06351	4.03687	6.75485	6.09319	7.0073	8.89788	10.5267	10.9775	12.1641	10.9081	10.7367	12.1023	13.2434	9.1315	7.31961	10.7291	9.54466	-//-
g1084	cyan	no	32.9905	30.7903	29.965	57.8639	49.9725	40.5304	59.8151	52.0698	52.2244	36.9434	39.5676	35.1973	37.307	38.2633	35.0556	52.4152	45.8003	47.8095	42.7719	42.8238	35.2524	40.8355	41.4894	34.7519	39.1445	36.2795	44.1528	44.361	44.69	38.6797	-//-
g1085	blue	no	23.1265	24.7681	22.6476	15.9165	17.6565	14.7628	14.8355	14.7626	15.9619	16.2314	16.6993	21.4721	17.7813	14.3296	14.2487	27.9633	29.1306	28.8532	21.6437	21.6085	25.0855	20.4694	18.215	20.4134	20.9304	22.5197	24.6411	21.3144	20.573	20.2024	-//-
g1086	black	no	42.7281	43.0739	43.4584	69.2987	63.9388	57.4096	66.4486	61.9294	66.7557	62.0614	65.9055	70.4037	64.6141	51.9688	60.5333	38.77	42.2069	38.7929	74.2401	69.7682	73.3481	68.6184	68.4831	63.0595	62.8151	70.2038	89.0856	75.741	55.6426	64.121	sp|Q9HGY5|PHO85_CANAX Negative regulator of the PHO system OS=Candida albicans GN=PHO85 PE=3 SV=1//4.05633e-131
g1087	green	no	43.8992	38.961	42.9427	34.7471	31.9102	30.2917	34.2928	31.581	30.4208	29.2989	27.7701	30.2603	31.0854	25.9181	27.7077	29.0083	27.4393	28.2205	37.8491	39.1616	54.2578	32.9173	29.8328	31.9986	28.081	47.9933	54.44	58.1212	57.6423	27.6348	sp|Q9HE11|UTP5_SCHPO U3 small nucleolar RNA-associated protein 5 OS=Schizosaccharomyces pombe (strain 972 / ATCC 24843) GN=utp5 PE=3 SV=2//1.81389e-13
g1088	green	no	604.144	752.879	593.042	722.843	660.727	745.405	769.639	753.216	718.415	787.04	683.428	539.712	673.57	733.294	654.216	578.586	586.626	581.464	572.669	533.737	561.176	636.078	604.658	629.444	604.345	560.121	463.698	416.543	524.748	588.951	sp|Q8GTQ9|SUCA1_SOLLC Succinyl-CoA ligase [ADP-forming] subunit alpha-1, mitochondrial OS=Solanum lycopersicum GN=SCOA PE=1 SV=1//1.01054e-115
g1089	blue	no	56.2633	29.4479	54.7009	74.0395	96.4378	72.9287	67.7373	70.7182	76.7543	77.1774	92.9905	98.215	91.6385	98.5501	101.11	35.3062	32.1535	33.8551	37.6278	41.1262	26.9913	34.3878	31.1733	32.3773	29.9842	22.087	34.0685	49.2438	31.4555	45.3838	sp|Q9URW6|YIE2_SCHPO SH3 domain-containing protein PJ696.02 OS=Schizosaccharomyces pombe (strain 972 / ATCC 24843) GN=SPAPJ696.02 PE=1 SV=1//3.42002e-06
g109	turquoise	no	0.698396	1.28332	0.939811	1.26875	1.61843	0.631053	1.35279	1.18848	0.760361	0.629147	0.788261	0.475522	0.878922	1.13044	0.628391	2.19934	1.93532	2.38842	1.49	1.88566	1.50386	1.01437	1.3163	1.5254	1.0327	1.34837	0.751865	1.34286	1.94617	0.990499	-//-
g1090	pink	no	30.732	32.1473	30.0144	17.9408	19.885	18.8204	18.0141	16.2253	18.0523	19.2303	19.6979	23.7084	17.4938	15.2881	18.5589	25.3061	26.0056	26.2505	21.8646	23.1487	31.3118	20.9988	21.607	23.4326	18.4072	25.756	24.0455	21.1402	21.3739	22.2017	sp|Q9USZ2|YNR7_SCHPO Uncharacterized protein C11G11.07 OS=Schizosaccharomyces pombe (strain 972 / ATCC 24843) GN=SPBC11G11.07 PE=3 SV=2//1.30324e-127
g1091	grey	no	71.7219	81.2192	70.1958	74.8156	77.1421	76.16	69.257	72.5644	75.1396	75.1755	74.3942	73.901	73.4151	73.4328	70.9825	60.6016	62.2641	60.008	72.0348	74.6423	84.9315	71.0913	72.7943	81.6765	68.6075	66.3747	65.9534	55.9621	55.728	61.8519	sp|P52917|VPS4_YEAST Vacuolar protein sorting-associated protein 4 OS=Saccharomyces cerevisiae (strain ATCC 204508 / S288c) GN=VPS4 PE=1 SV=1//0
g1092	yellow	no	12.7964	17.5028	12.4828	14.5462	14.1624	13.5754	12.8573	14.002	14.5622	12.0007	14.691	15.7569	14.7494	13.8172	13.8598	16.2882	15.7547	16.4895	16.4924	17.4101	18.743	17.3717	17.9088	18.2457	17.3551	15.2877	16.1625	10.6598	13.3783	16.7796	sp|Q8WUH2|TGFA1_HUMAN Transforming growth factor-beta receptor-associated protein 1 OS=Homo sapiens GN=TGFBRAP1 PE=1 SV=1//2.48378e-15
g1093	cyan	no	62.5914	43.3424	57.5549	125.786	131.445	93.5178	126.306	117.129	118.721	72.9929	100.718	65.294	63.7939	73.2984	59.3683	95.7811	88.6908	90.4578	88.1602	79.3641	55.1182	82.126	76.4105	67.7506	41.3005	32.098	39.6112	63.5945	36.4384	45.3529	-//-
g1094	blue	no	388.516	498.764	388.743	364.413	332.172	370.895	347.469	364.19	335.925	368.98	352.931	323.736	351.537	310.699	286.377	405.348	440.543	405.333	372.896	343.26	380.686	385.267	356.918	353.099	355.244	342.676	313.409	310.519	316.715	348.241	-//-
g1095	blue	no	96.45	92.0516	99.256	57.5147	53.1121	53.6431	54.2872	44.8608	43.9896	42.478	38.3789	37.1325	40.9317	28.1974	35.5491	91.9564	89.4445	93.8935	62.1019	60.6387	63.7319	43.1774	44.2304	43.22	39.8682	48.1981	53.2219	57.8978	57.6809	35.2161	sp|Q06143|DIC1_YEAST Mitochondrial dicarboxylate transporter OS=Saccharomyces cerevisiae (strain ATCC 204508 / S288c) GN=DIC1 PE=1 SV=1//6.99323e-71
g1096	greenyellow	no	300.958	65.3797	297.468	272.342	266.969	277.046	253.132	284.286	307.039	210.276	263.658	240.102	256.684	173.717	190.522	341.202	298.311	316.719	184.414	222.151	132.965	248.527	251.869	197.967	143.065	126.381	209.777	199.957	129.597	214.957	sp|P53968|CRZ1_YEAST Transcriptional regulator CRZ1 OS=Saccharomyces cerevisiae (strain ATCC 204508 / S288c) GN=CRZ1 PE=1 SV=1//2.39373e-12
g1097	green	no	78.289	93.5908	80.7946	71.1916	66.794	62.986	66.0167	55.666	56.776	66.8494	59.6042	63.0076	69.4249	66.2136	72.3008	65.7993	66.4383	67.7619	86.8416	88.6791	95.0621	82.4778	79.0996	79.6114	81.6513	82.9091	94.4002	90.1922	97.6162	57.5369	sp|Q5BCG1|DPNP_EMENI 3&apos;(2&apos;),5&apos;-bisphosphate nucleotidase OS=Emericella nidulans (strain FGSC A4 / ATCC 38163 / CBS 112.46 / NRRL 194 / M139) GN=AN1769 PE=1 SV=1//1.11203e-104
g1098	blue	no	17.5817	22.7198	18.2424	16.5393	18.4649	13.0669	14.2869	13.4809	12.3255	11.0252	12.9093	19.2314	15.9436	15.0317	15.7931	19.052	19.1746	20.6978	18.2093	21.8546	16.4906	15.6754	16.3533	16.1401	17.2078	12.7062	24.6552	18.1984	18.0993	15.4209	sp|P49024|PAXI_CHICK Paxillin OS=Gallus gallus GN=PXN PE=1 SV=1//2.98986e-20
g1099	green	no	9.69648	12.0444	9.3421	3.83921	5.66687	3.94139	4.15291	4.24057	4.34036	5.19034	5.22321	10.2801	6.58753	5.57414	7.1804	8.85	9.57031	9.44611	7.36006	8.87106	8.78309	6.08013	6.96461	7.65486	9.02181	9.47948	13.8369	12.5373	11.726	9.85737	sp|Q10407|MKH1_SCHPO MAP kinase kinase kinase mkh1 OS=Schizosaccharomyces pombe (strain 972 / ATCC 24843) GN=mkh1 PE=3 SV=1//9.31235e-130
g11	/	no	0	0	0	0	0	0	0	0	0	0	0	0	0	0	0	0	0	0	0	0	0	0	0	0	0	0	0	0	0	0	sp|Q7LHG5|YI31B_YEAST Transposon Ty3-I Gag-Pol polyprotein OS=Saccharomyces cerevisiae (strain ATCC 204508 / S288c) GN=TY3B-I PE=3 SV=2//1.27199e-13
g110	magenta	no	55.153	33.1154	52.0387	47.5097	50.4605	49.9437	44.6493	46.508	47.9619	40.1632	44.4141	45.7263	40.397	31.5254	34.1724	46.8987	44.5173	46.568	49.5589	51.512	54.0245	48.3331	49.503	49.1823	36.0487	44.9324	45.6996	35.9721	30.6318	47.0562	sp|O14189|PP2C5_SCHPO Protein phosphatase 2C homolog C10F6.17c OS=Schizosaccharomyces pombe (strain 972 / ATCC 24843) GN=SPAC10F6.17c PE=3 SV=4//3.9103e-63
g1100	green	no	78.6647	77.1645	79.9856	76.499	72.8113	60.6381	67.3301	56.9965	62.6782	60.433	60.0726	99.8587	84.555	73.9993	91.6362	58.5109	63.9622	59.6724	108.083	104.692	96.4124	100.483	93.3153	102.589	135.976	122.356	155.104	147.157	149.393	117.661	sp|P36011|STUA_EMENI Cell pattern formation-associated protein stuA OS=Emericella nidulans (strain FGSC A4 / ATCC 38163 / CBS 112.46 / NRRL 194 / M139) GN=stuA PE=2 SV=2//6.47826e-47
g1101	blue	no	32.6858	24.5498	31.0715	62.0363	61.9526	65.2281	63.5154	69.957	66.908	61.1629	62.2248	58.7795	55.0836	60.6331	60.484	33.1086	30.8396	31.8342	41.2612	45.8501	43.4041	51.6371	48.9186	51.0819	52.1044	46.9163	46.1993	35.4861	38.7285	53.828	-//-
g1102	green	no	22.5182	40.3603	22.8067	27.2167	23.0397	19.9464	22.3451	18.541	15.8346	18.2456	17.0711	19.8849	19.5665	18.7583	18.1086	16.9982	16.9378	16.8479	28.3481	28.2845	35.5964	20.4191	20.1981	22.2229	23.0031	30.441	30.4226	31.9503	36.3186	18.6367	-//-
g1103	brown	no	9.89001	11.7425	8.98064	11.1558	12.5248	12.4356	11.7094	11.0666	11.9626	11.676	13.1986	15.3044	12.1218	12.0521	12.1124	8.68585	9.88296	9.2217	13.4319	12.8526	14.0786	12.3346	13.7895	12.4189	12.9314	12.9524	10.9933	8.2526	9.18839	13.713	sp|Q9Y820|YON7_SCHPO PCI domain-containing protein C1105.07c OS=Schizosaccharomyces pombe (strain 972 / ATCC 24843) GN=SPBC1105.07c PE=4 SV=1//1.99358e-46
g1104	turquoise	no	40.7017	28.252	38.662	31.1968	35.1502	32.0975	26.5529	32.9774	34.4158	29.6818	36.0913	40.0358	31.1684	26.7352	27.2826	43.9316	37.9911	40.7316	30.2464	37.3111	36.0711	32.1549	33.5997	32.5239	27.3999	30.3757	37.5648	30.6661	26.1148	34.9339	-//-
g1105	grey	no	29.5766	26.5525	31.3068	31.2706	40.843	80.148	70.8159	57.2868	75.7743	140.887	167.634	72.9671	95.1256	107.411	67.1607	39.8177	38.0097	39.0524	79.0395	88.9619	211.603	129.313	165.991	162.301	35.5734	72.5009	20.2217	21.2003	15.5978	16.8198	sp|P39932|STL1_YEAST Sugar transporter STL1 OS=Saccharomyces cerevisiae (strain ATCC 204508 / S288c) GN=STL1 PE=1 SV=2//9.58736e-106
g1106	yellow	no	320.98	273.737	301.782	236.754	242.718	204.68	184.029	229.021	199.107	200.049	226.343	315.629	257.485	196.068	247.259	161.532	148.752	169.33	167.044	190.157	181.051	132.045	130.356	142.527	155.538	142.189	278.338	245.287	219.26	72.5359	sp|P9WK88|Y1592_MYCTO Probable inactive lipase MT1628 OS=Mycobacterium tuberculosis (strain CDC 1551 / Oshkosh) GN=MT1628 PE=3 SV=1//1.98485e-46
g1107	black	no	350.017	476.305	342.553	292.234	304.496	272.663	297.448	275.438	260.636	303.512	262.74	306.393	305.641	344.35	330.859	325.154	339.588	339.719	278.965	248.989	211.059	271.764	280.753	280.877	364.191	292.455	294.003	375.709	341.551	300.551	sp|O94548|MTC1_SCHPO Maintenance of telomere capping protein 1 OS=Schizosaccharomyces pombe (strain 972 / ATCC 24843) GN=SPCC1322.09 PE=3 SV=1//2.35605e-12
g1108	red	no	83.7331	120.81	96.9419	73.1027	65.1697	67.4528	64.5646	71.3965	67.3894	78.2429	76.8619	64.539	65.0759	75.1698	66.9075	98.7377	97.1939	98.2496	81.9893	78.4511	99.1095	76.1954	71.6187	72.375	84.5072	99.1258	73.1383	72.0566	88.6271	62.5321	sp|P10663|RT02_YEAST 37S ribosomal protein MRP2, mitochondrial OS=Saccharomyces cerevisiae (strain ATCC 204508 / S288c) GN=MRP2 PE=1 SV=1//6.24839e-32
g1109	cyan	no	45.4048	62.5408	42.8722	47.5487	44.2747	43.9568	40.6669	43.6058	42.2247	41.6497	47.9318	54.2802	43.1959	54.3822	50.1126	52.0426	50.5557	52.1538	54.7355	57.9108	53.4934	57.5173	57.153	57.1437	65.6445	55.356	50.3208	39.2403	55.0364	54.4304	-//-
g111	black	no	54.7492	39.5162	53.9828	54.5617	60.0475	51.5686	43.11	47.8641	49.4082	47.8275	53.7247	61.6147	49.7064	41.8759	44.4978	43.1854	37.5701	40.9024	62.04	66.4055	71.263	66.4792	64.2996	62.2602	60.9805	62.0005	72.2743	46.6565	46.2114	65.1124	sp|Q9P7Q4|SEC18_SCHPO Vesicular-fusion protein sec18 OS=Schizosaccharomyces pombe (strain 972 / ATCC 24843) GN=sec18 PE=1 SV=1//0
g1110	/	no	14.3932	20.5312	13.1559	17.8391	18.639	15.3892	17.4976	14.7609	17.7666	12.7754	14.4482	15.6988	14.3365	16.6195	15.5252	14.1393	15.4815	16.1617	15.4683	15.8374	10.7984	16.7714	19.201	19.1356	19.6696	15.4672	16.6071	15.8735	16.833	17.4885	sp|Q9USN4|YJA1_SCHPO Uncharacterized transporter C1529.01 OS=Schizosaccharomyces pombe (strain 972 / ATCC 24843) GN=SPCC1529.01 PE=3 SV=2//2.54236e-22
g1111	blue	no	101.018	109.876	101.837	128.64	126.554	137.735	141.142	145.974	148.661	175.564	175.563	212.971	192.363	192.252	201.695	89.2706	88.902	92.5209	101.48	102.614	105.377	126.03	124.767	121.588	141.998	132.538	123.847	170.527	152.252	161.525	sp|Q10361|ETP1_SCHPO Electron transfer protein 1, mitochondrial OS=Schizosaccharomyces pombe (strain 972 / ATCC 24843) GN=etp1 PE=1 SV=2//4.75832e-79
g1112	red	no	80.7628	49.2536	78.5614	72.8003	82.0088	77.7766	74.3593	80.4552	86.0313	76.2656	85.5117	82.0019	79.8227	71.2086	75.2007	73.6432	67.6033	72.468	77.2687	80.8641	85.144	74.0799	75.041	74.3811	71.7823	73.1364	76.4025	69.5816	62.5699	71.3427	sp|O13870|NOT3_SCHPO General negative regulator of transcription subunit 3 OS=Schizosaccharomyces pombe (strain 972 / ATCC 24843) GN=not3 PE=1 SV=2//1.76681e-54
g1113	brown	no	4.51263	4.22933	4.95574	9.84511	10.1072	7.92956	9.07516	9.71483	10.252	9.04332	10.1787	17.8172	13.3515	10.5186	13.3744	8.35787	8.46155	7.80303	15.2521	19.1116	14.2915	17.1288	17.7804	16.5953	16.8823	13.0007	28.7347	23.6893	15.5192	16.9616	-//-
g1114	blue	no	20.2612	31.9673	19.6872	18.7977	20.803	18.2649	19.5134	18.9572	21.3321	16.8832	19.5337	22.1417	18.0334	15.6201	16.1332	23.2062	23.4743	23.424	28.3965	30.7253	30.5795	26.6663	26.3345	26.6247	21.6851	24.3933	25.4264	23.092	25.1888	24.17	sp|Q1DKI1|DCL1_COCIM Dicer-like protein 1 OS=Coccidioides immitis (strain RS) GN=DCL1 PE=3 SV=3//1.60635e-28
g1115	blue	no	71.3016	30.8347	66.0604	157.8	149.201	153.576	189.388	188.348	189.767	129.971	137.788	121.649	134.798	101.644	106.691	94.7687	85.4542	89.564	104.064	101.984	74.4357	132.535	132.483	104.634	98.764	91.2926	115.474	130.271	80.3226	128.535	sp|Q4P0G6|CWC21_USTMA Pre-mRNA-splicing factor CWC21 OS=Ustilago maydis (strain 521 / FGSC 9021) GN=CWC21 PE=3 SV=1//8.18982e-61
g1116	/	no	15.06	14.0135	14.1989	11.937	12.0428	11.8082	12.8194	16.695	18.3048	13.9192	16.9601	15.5975	14.9593	13.6936	10.7548	16.3928	14.4886	17.3845	12.4874	16.7635	15.8244	16.6129	19.9752	18.0972	15.106	14.5983	17.6335	16.9336	15.2946	17.0455	sp|O94701|INN1_SCHPO Ingression protein fic1 OS=Schizosaccharomyces pombe (strain 972 / ATCC 24843) GN=fic1 PE=1 SV=1//1.18426e-14
g1117	blue	no	67.9925	72.4795	67.1995	323.06	314.157	303.093	377.163	330.365	353.437	445.354	434.231	458.616	528.838	602.042	563.317	46.2048	46.867	47.8023	172.297	159.379	108.089	151.297	154.361	150.729	218.286	151.821	209.124	279.612	244.926	228.934	sp|Q8RWZ3|IBR3_ARATH Probable acyl-CoA dehydrogenase IBR3 OS=Arabidopsis thaliana GN=IBR3 PE=1 SV=1//2.29812e-130
g1118	blue	no	8.76206	9.30717	9.6845	6.90517	5.94701	3.57652	6.08327	6.01955	4.5103	5.05469	5.82878	5.08668	8.70429	5.00078	6.83481	13.7484	11.8012	14.2703	15.8469	13.0651	13.7977	13.3308	12.7802	13.2087	13.9369	12.5188	11.6696	10.5417	16.7372	11.7589	sp|C5G0E3|SSU1_ARTOC Sulfite efflux pump SSU1 OS=Arthroderma otae (strain ATCC MYA-4605 / CBS 113480) GN=SSU1 PE=3 SV=2//6.87699e-15
g1119	magenta	no	38.6512	31.1694	37.8724	38.1261	38.0133	39.3594	35.3537	36.6056	38.316	34.4108	34.9283	42.6583	33.6478	30.6089	32.4803	33.3262	33.6491	34.2253	37.5126	39.9089	45.9827	38.9448	37.9004	40.6334	34.8894	40.0452	38.6579	32.4214	31.8427	36.1099	sp|O75001|MCM7_SCHPO DNA replication licensing factor mcm7 OS=Schizosaccharomyces pombe (strain 972 / ATCC 24843) GN=mcm7 PE=1 SV=1//0
g112	red	no	1702.69	2468.21	1750.02	908.109	783.368	846.81	834.377	706.913	715.685	980.024	844.39	910.25	788.705	798.328	887.199	1616.91	1672.24	1671.73	1320.89	1141.09	1547.67	982.691	941.231	1033.74	976.211	1421.83	875.286	1029.4	1243.65	789.593	sp|Q4PF30|TCTP_USTMA Translationally-controlled tumor protein homolog OS=Ustilago maydis (strain 521 / FGSC 9021) GN=UM01283 PE=3 SV=1//1.22589e-83
g1120	blue	no	31.1857	46.297	30.2731	57.7915	60.9737	60.8779	78.6732	71.8657	75.3067	72.3427	79.4054	76.4035	76.1553	93.5089	75.1916	26.6226	26.872	28.536	32.7792	38.7179	34.3208	43.1315	45.1599	44.8082	52.3011	39.7726	35.3597	39.2035	49.2734	53.805	sp|P41925|RYL2_YARLI Ras-like GTP-binding protein RYL2 OS=Yarrowia lipolytica (strain CLIB 122 / E 150) GN=RYL2 PE=3 SV=2//1.11376e-41
g1121	blue	no	0.235282	0.884901	0.160601	0.752704	0.462621	1.26116	1.63599	1.76747	1.70772	1.17353	1.52996	0.913725	1.3481	1.63919	0.691548	0.413271	0.822331	0.0739166	0.659861	0.663705	0.0743491	1.21951	1.93482	1.45975	1.10697	0.847939	1.23497	1.24751	0.488247	1.57219	-//-
g1122	purple	no	1042.71	1525.59	1080.13	614.009	609.669	675.721	582.286	602.957	576.571	1044.99	917.275	2316.31	1874.98	1849.15	2141.43	850.016	923.461	903.894	772.117	702.978	820.441	656.215	640.874	716.446	727.778	756.46	701.702	1334.71	888.512	762.024	sp|P34227|PRX1_YEAST Mitochondrial peroxiredoxin PRX1 OS=Saccharomyces cerevisiae (strain ATCC 204508 / S288c) GN=PRX1 PE=1 SV=1//1.23502e-81
g1123	brown	no	18.1197	30.8911	20.3717	40.2221	43.5117	43.7376	46.3547	47.0702	45.8693	57.3244	57.5143	63.9629	60.4837	73.7368	76.6914	26.9606	28.8539	27.3461	52.5962	50.696	58.9574	70.5292	67.8865	78.828	95.6566	80.9955	65.7695	61.4492	75.1538	76.2849	sp|Q9VCF0|Y5902_DROME Uncharacterized protein CG5902 OS=Drosophila melanogaster GN=CG5902 PE=2 SV=1//2.39293e-43
g1124	yellow	no	18.3082	19.0828	16.7451	11.6517	14.103	10.2923	14.4486	11.3812	17.3195	15.9287	20.9067	18.7407	17.8099	16.2714	13.1483	10.8828	7.37431	9.67975	9.2165	9.60479	9.68347	12.485	13.3513	13.877	9.61168	10.6616	7.97328	8.4006	8.62937	10.9763	-//-
g1125	blue	no	373.941	674.677	387.595	6271.32	5413.92	6609.93	7797.96	8149.41	7438.24	7358.67	6695.51	4642.52	6979.71	8524.79	7307.31	495.338	496.57	483.424	3396.16	3060.64	2411.01	4955.53	5047.89	4409.24	6738.31	4434.7	4503.46	5015.8	5846.2	6284.97	sp|O94327|TSPO_SCHPO Translocator protein homolog OS=Schizosaccharomyces pombe (strain 972 / ATCC 24843) GN=SPBC725.10 PE=3 SV=2//1.40387e-14
g1126	green	no	112.215	93.6246	112.683	132.318	127.196	135.201	146.773	147.392	147.93	118.017	125.438	102.545	121.148	146.549	128.073	119.997	115.911	114.238	87.2336	89.1506	71.0691	97.2956	94.6941	88.7792	91.2288	79.2897	75.176	72.2719	89.0553	91.8322	sp|O74429|VIP1_SCHPO Inositol hexakisphosphate and diphosphoinositol-pentakisphosphate kinase OS=Schizosaccharomyces pombe (strain 972 / ATCC 24843) GN=asp1 PE=1 SV=1//0
g1127	pink	no	51.8798	61.4453	52.5264	72.0831	69.8847	76.1004	79.3549	73.1079	77.8613	72.9996	76.1155	71.8001	74.556	84.6447	81.4915	60.5012	60.9758	60.8149	64.0787	64.5269	62.5369	74.6717	77.088	74.6949	88.825	70.0786	68.0227	60.8522	77.0108	83.3167	sp|Q04934|IVY1_YEAST Protein IVY1 OS=Saccharomyces cerevisiae (strain ATCC 204508 / S288c) GN=IVY1 PE=1 SV=1//1.187e-19
g1128	blue	no	1478.82	1254.75	1415.89	5078.94	4982.83	5535.79	4773.36	5219.61	4765.28	4417.22	4224.39	2675.94	4325.68	3920.29	3627.24	1563.05	1554.07	1514.12	3556.48	3296.16	2777.49	4190.52	4318.52	3942.12	3782.03	2704.22	2967.79	2429.44	2146.73	4046.72	sp|Q9P7K6|SDO1L_SCHPO SDO1-like protein C21C3.19 OS=Schizosaccharomyces pombe (strain 972 / ATCC 24843) GN=SPBC21C3.19 PE=3 SV=1//4.18083e-13
g1129	blue	no	47.371	42.367	44.4674	73.0892	73.4845	79.6892	82.3665	81.3483	83.4336	74.2117	81.0845	72.6048	76.8806	82.5039	78.9238	55.2957	49.8268	51.2696	47.496	50.7843	44.0199	57.0109	58.9193	57.6103	63.3408	56.0994	56.5592	54.7356	60.0883	63.0419	sp|Q09699|SNF5_SCHPO SWI/SNF chromatin-remodeling complex subunit snf5 OS=Schizosaccharomyces pombe (strain 972 / ATCC 24843) GN=snf5 PE=1 SV=1//1.29649e-17
g113	green	no	8.0002	8.52117	7.49578	4.60937	6.07494	4.18313	4.49069	5.07153	4.67307	5.07741	6.11785	10.2293	5.74241	5.64142	7.05562	9.20197	8.92526	9.80695	7.6235	9.62887	9.02273	7.36149	8.0209	8.41557	9.42985	9.82895	14.4206	11.681	10.6036	11.3223	sp|P97526|NF1_RAT Neurofibromin OS=Rattus norvegicus GN=Nf1 PE=1 SV=1//1.2362e-35
g1130	blue	no	38.0246	36.9894	36.9707	43.1487	43.4519	47.286	46.6936	46.7513	50.4329	48.2349	45.8886	45.1458	45.4081	49.0049	47.5227	37.3695	38.7049	37.2289	41.2374	43.9568	44.3734	44.3672	45.2084	44.328	41.4487	43.9528	39.1794	38.7444	39.7706	44.3262	sp|A5D3E3|SYDND_PELTS Aspartate--tRNA(Asp/Asn) ligase OS=Pelotomaculum thermopropionicum (strain DSM 13744 / JCM 10971 / SI) GN=aspS PE=3 SV=1//1.45473e-96
g1131	turquoise	no	18.8835	13.2294	18.829	13.6962	14.9064	12.9005	12.6037	12.9074	12.5168	13.7124	14.1332	16.4447	13.2528	11.3502	10.7275	15.1319	13.4975	14.1042	13.3957	13.7407	13.4554	12.7402	12.0337	12.7331	9.77286	11.2924	12.473	8.98548	8.89373	10.6566	sp|P49024|PAXI_CHICK Paxillin OS=Gallus gallus GN=PXN PE=1 SV=1//1.43055e-08
g1132	turquoise	no	513.32	456.021	540.206	437.317	432.213	475.306	453.987	436.946	450.009	435.556	409.801	429.814	410.996	419.106	408.012	519.746	540.732	556.227	493.751	474.139	526.664	510.716	516.231	536.801	450.072	493.629	432.725	416.076	422.891	454.76	-//-
g1133	brown	no	1.59128	6.07817	1.79968	1.35559	1.85434	1.42107	2.26738	2.08997	1.81829	2.66816	2.32392	5.29739	3.93978	6.87981	6.20103	1.95655	2.56244	2.25376	2.908	2.7784	2.72643	2.44468	2.86561	2.67843	4.19807	3.56981	3.2972	9.30302	8.19478	2.90704	sp|Q03149|WA_EMENI Conidial yellow pigment biosynthesis polyketide synthase OS=Emericella nidulans (strain FGSC A4 / ATCC 38163 / CBS 112.46 / NRRL 194 / M139) GN=wA PE=1 SV=2//1.60175e-29
g1134	purple	no	29.872	25.809	30.1723	29.3436	39.8947	29.3892	30.7966	32.5456	34.6925	34.6993	41.5302	78.21	51.33	53.1058	52.3281	33.6947	31.0362	33.6219	31.2932	38.8449	27.1003	32.4934	32.7003	30.7101	32.1292	26.576	36.073	55.9538	36.1724	38.4863	-//-
g1135	turquoise	no	141.745	252.823	125.49	139.123	159.247	146.891	137.837	122.792	134.877	171.903	175.865	208.574	164.123	205.726	200.113	73.596	79.842	75.1842	130.807	134.4	155.727	132.258	132.691	154.215	177.334	166.397	147.614	121.642	181.403	146.088	-//-
g1136	blue	no	155.877	146.782	160.79	93.1885	91.5648	95.9988	85.4017	90.9563	89.5469	88.1439	89.6722	93.8884	90.7099	68.8616	74.8889	145.421	148.282	142.489	123.321	115.876	127.755	113.634	106.568	110.682	92.0165	116.74	104.509	106.478	95.5966	94.1331	sp|Q9ZD15|SODF_RICPR Superoxide dismutase [Mn/Fe] OS=Rickettsia prowazekii (strain Madrid E) GN=sodB PE=3 SV=1//2.50725e-13
g1137	yellow	no	1.95443	3.41122	1.93111	2.92621	3.09141	2.39502	2.41293	2.39752	2.49658	2.89922	2.80042	3.36338	2.81404	3.2779	2.95511	2.19403	2.31968	2.32229	4.15999	4.87046	4.83967	4.05852	4.15273	3.9079	4.50556	4.47925	4.60974	4.06805	5.00037	4.33645	sp|Q03149|WA_EMENI Conidial yellow pigment biosynthesis polyketide synthase OS=Emericella nidulans (strain FGSC A4 / ATCC 38163 / CBS 112.46 / NRRL 194 / M139) GN=wA PE=1 SV=2//1.25642e-12
g1138	tan	no	9.05087	7.56049	9.62496	16.5669	16.6696	10.1193	12.2098	10.0257	10.3614	5.97852	6.63062	6.43878	7.15701	6.66602	5.72501	9.99581	8.89948	9.93982	20.0999	20.8379	15.7243	13.939	14.4372	12.5494	10.2894	8.92462	8.43244	7.0582	7.96016	9.34442	-//-
g1139	magenta	no	29.1234	5.14023	30.5991	35.9524	41.1562	30.2802	31.7768	35.343	38.2906	26.4527	33.3999	38.2503	33.5481	21.0481	20.4506	34.4671	31.0751	33.3658	42.3548	49.7846	33.3412	44.5644	46.591	35.8118	26.6716	27.4785	44.7939	33.7498	19.8186	51.3005	-//-
g114	blue	no	24.4199	23.8769	21.7218	28.1299	30.9915	23.797	27.7225	27.5706	26.8308	29.2055	25.5071	34.4968	27.6119	24.9239	27.222	21.2496	21.9534	21.1729	24.7276	24.338	22.2588	27.548	23.8329	26.0323	28.5672	24.4753	30.3863	27.344	24.9385	26.982	sp|O14091|SUT1_SCHPO General alpha-glucoside permease OS=Schizosaccharomyces pombe (strain 972 / ATCC 24843) GN=sut1 PE=3 SV=1//9.3873e-45
g1140	brown	no	69.117	148.924	67.3583	96.3357	115.169	93.2901	111.642	104.421	94.3041	109.55	107.519	108.444	104.338	159.039	142.987	87.5873	98.789	94.5686	109.094	115.749	89.1096	119.654	129.761	139.74	215.838	166.424	149.198	161.828	225.583	189.11	sp|A6RIB9|TVP38_BOTFB Golgi apparatus membrane protein tvp38 OS=Botryotinia fuckeliana (strain B05.10) GN=tvp38 PE=3 SV=1//2.74003e-15
g1141	red	no	194.524	284.486	185.776	136.425	124.946	127.197	127.43	114.301	118.382	128.432	122.946	134.52	124.695	133.691	121.952	145.486	150.929	148.812	162.332	159.941	194.779	140.544	128.084	151.241	143.323	182.219	147.284	162.462	195.069	119.735	sp|Q55G91|U160_DICDI UPF0160 protein OS=Dictyostelium discoideum GN=DDB_G0267768 PE=3 SV=1//3.19961e-111
g1142	blue	no	74.4735	139.114	69.5425	282.098	288.102	262.804	298.903	283.576	278.306	290.922	285.945	281.435	312.676	435.377	342.405	42.6448	47.6404	45.2079	191.483	171.753	107.756	130.09	125.419	123.702	248.865	126.293	172.682	217.551	258.771	228.202	sp|B3DMA2|ACD11_RAT Acyl-CoA dehydrogenase family member 11 OS=Rattus norvegicus GN=Acad11 PE=1 SV=1//7.42937e-58
g1143	salmon	no	67.3401	61.9178	68.0787	130.622	154.714	138.176	114.296	127.282	128.047	132.287	130.912	173.278	141.13	148.851	165.614	63.301	65.4783	66.4431	123.655	128.934	98.5015	110.405	115.684	107.496	130.951	84.0572	148.268	135.346	113.419	145.908	sp|P51648|AL3A2_HUMAN Fatty aldehyde dehydrogenase OS=Homo sapiens GN=ALDH3A2 PE=1 SV=1//1.70924e-138
g1144	blue	no	52.321	70.0458	47.9606	163.513	169.506	179.216	213.276	238.245	245.625	232.494	249.135	248.182	245.422	232.124	191.465	47.3447	51.2733	51.1359	98.0111	109.565	99.5305	134.119	154.279	145.614	139.102	119.322	121.625	135.707	114.663	192.214	-//-
g1145	turquoise	no	26.0757	35.6577	24.5078	44.972	45.2237	51.5599	53.8443	51.8051	57.9918	67.9355	69.1723	64.2058	60.0976	73.3042	67.4902	16.1676	19.2556	19.6608	35.6277	35.5419	45.8055	44.1987	43.5078	47.8822	60.4394	56.5857	35.8967	47.2314	59.7535	56.6338	-//-
g1146	black	no	119.29	79.5866	111.001	124.813	112.039	105.733	113.453	105.332	121.663	129.205	132.926	149.624	124.631	97.0525	98.5288	88.4167	86.5111	94.3818	141.084	139.214	157.603	140.538	134.387	129.335	112.907	139.91	129.884	129.975	102.13	117.7	sp|Q9US20|YLD2_SCHPO Uncharacterized acyltransferase C1851.02 OS=Schizosaccharomyces pombe (strain 972 / ATCC 24843) GN=SPAC1851.02 PE=3 SV=1//4.39498e-34
g1147	/	no	0	0	0	0	0	0	0	0	0	0	0	0	0	0	0	0	0	0	0	0	0	0	0	0	0	0	0	0	0	0	-//-
g1148	/	no	0	0	0	0	0	0	0	0	0	0	0	0	0	0	0	0	0	0	0	0	0	0	0	0	0	0	0	0	0	0	-//-
g1149	/	no	0	0	0	0	0	0	0	0	0	0	0	0	0	0	0	0	0	0	0	0	0	0	0	0	0	0	0	0	0	0	sp|Q9UR07|TF211_SCHPO Transposon Tf2-11 polyprotein OS=Schizosaccharomyces pombe (strain 972 / ATCC 24843) GN=Tf2-11 PE=3 SV=1//2.70214e-09
g115	blue	no	141.546	144.702	145.957	95.0572	87.3069	83.7553	92.8966	84.1672	91.4754	101.969	105.881	87.5494	84.2581	76.3012	84.5182	127.762	111.443	121.393	105.106	98.4712	120.432	98.5105	96.1195	95.3635	96.9303	110.148	80.1692	92.7597	86.8643	84.3407	sp|Q9SUM2|RUXF_ARATH Probable small nuclear ribonucleoprotein F OS=Arabidopsis thaliana GN=At4g30220 PE=2 SV=1//1.03382e-34
g1150	/	no	0	0	0	0	0	0	0	0	0	0	0	0	0	0	0	0	0	0	0	0	0	0	0	0	0	0	0	0	0	0	sp|Q9UR07|TF211_SCHPO Transposon Tf2-11 polyprotein OS=Schizosaccharomyces pombe (strain 972 / ATCC 24843) GN=Tf2-11 PE=3 SV=1//2.94321e-09
g1151	/	no	0	0	0	0	0	0	0	0	0	0	0	0	0	0	0	0	0	0	0	0	0	0	0	0	0	0	0	0	0	0	-//-
g1152	yellow	no	32.608	73.8899	33.6394	37.0463	31.2082	36.3596	40.0462	30.0134	33.0825	38.0701	36.9342	33.9875	35.0314	39.1013	41.3551	10.0807	11.4658	10.1666	14.0966	14.112	16.8485	11.574	13.159	13.1926	10.9865	8.82931	7.91275	6.97696	9.4764	10.7685	-//-
g1153	black	yes	5.59924	3.76306	4.53916	28.6909	24.498	22.7169	27.2396	22.6824	32.6795	19.8661	22.6261	15.867	17.6237	8.32186	10.5883	6.69162	6.46798	6.1333	25.9647	25.0244	27.5814	39.8761	40.834	37.0942	17.3243	21.0587	29.7355	15.2118	11.8162	33.2606	sp|O60172|PPA3_SCHPO Thiamine-repressible acid phosphatase SPBC21H7.03c OS=Schizosaccharomyces pombe (strain 972 / ATCC 24843) GN=SPBC21H7.03c PE=2 SV=1//4.00579e-28
g1154	blue	no	100.13	120.555	97.2207	202.735	183.451	172.828	213.598	201.636	200.69	206.35	190.771	177.091	194.013	216.337	187.023	80.3246	91.0152	79.224	171.693	153.76	144.928	174.852	172.141	165.628	188.4	156.21	142.369	157.192	163.907	158.657	sp|Q03219|YM44_YEAST Uncharacterized protein YMR178W OS=Saccharomyces cerevisiae (strain ATCC 204508 / S288c) GN=YMR178W PE=1 SV=1//1.86318e-57
g1155	blue	no	2975.5	1312.56	2817.97	6861.45	6793.75	6383.4	6937.83	7509.62	7750.54	6327.78	7510.6	5276.8	6552.79	5127.03	5423.32	3208.33	2873	3033.63	2665.43	2755.56	1609.65	3654.47	3502.02	3055.24	2721.61	2238.73	2954.23	3316.19	2332.95	3697.51	sp|O94641|HS104_SCHPO Heat shock protein 104 OS=Schizosaccharomyces pombe (strain 972 / ATCC 24843) GN=hsp104 PE=3 SV=1//0
g1156	turquoise	no	164.387	177.541	160.055	190.964	198.634	139.304	170.207	149.66	146.526	100.475	115.663	208.545	117.804	166.67	208.343	363.098	350.872	383.521	408.66	401.372	289.04	263.802	275.898	264.092	318.577	216.705	237.623	250.508	270.131	194.494	-//-
g1157	yellow	no	17.83	16.7065	15.9357	35.4166	25.0359	34.4159	36.2545	25.7158	37.3313	23.2691	24.3021	19.9236	26.2058	37.5993	30.9944	26.3656	25.1916	26.3585	73.7348	84.7662	54.6025	100.273	103.445	82.0055	81.1832	54.8922	54.8404	43.1768	72.768	61.8386	sp|P13607|ATNA_DROME Sodium/potassium-transporting ATPase subunit alpha OS=Drosophila melanogaster GN=Atpalpha PE=1 SV=3//5.63241e-161
g1158	blue	no	56.105	47.7066	54.9316	72.2397	72.0303	74.7254	80.3563	78.4644	93.2443	67.3699	81.6655	89.998	74.7142	70.6091	65.2961	40.3151	38.4873	40.4344	51.8376	63.7432	56.7717	73.4222	75.4878	68.4588	77.2433	61.5713	70.2444	61.8431	58.2201	87.9416	sp|Q7SFB0|GUS79_NEUCR Beta-glucuronidase OS=Neurospora crassa (strain ATCC 24698 / 74-OR23-1A / CBS 708.71 / DSM 1257 / FGSC 987) GN=NCU00937 PE=1 SV=1//3.48326e-25
g1159	/	no	0	0	0	0	0	0	0	0	0	0	0	0	0	0	0	0	0	0	0	0	0	0	0	0	0	0	0	0	0	0	sp|P0CT43|TF28_SCHPO Transposon Tf2-8 polyprotein OS=Schizosaccharomyces pombe (strain 972 / ATCC 24843) GN=Tf2-8 PE=3 SV=1//2.25451e-38
g116	brown	no	348.651	293.197	350.155	321.908	337.875	316.857	328.583	328.317	296.427	268.525	274.17	239.085	241.199	264.513	265.259	343.345	356.022	344.787	247.508	243.913	191.828	246.963	235.101	242.317	221.008	212.986	199.197	226.086	206.337	248.84	sp|O94501|TCPA_SCHPO T-complex protein 1 subunit alpha OS=Schizosaccharomyces pombe (strain 972 / ATCC 24843) GN=cct1 PE=3 SV=1//0
g1160	/	no	0	0	0	0	0	0	0	0	0	0	0	0	0	0	0	0	0	0	0	0	0	0	0	0	0	0	0	0	0	0	sp|P05205|HP1_DROME Heterochromatin protein 1 OS=Drosophila melanogaster GN=Su(var)205 PE=1 SV=2//1.21129e-06
g1161	grey	no	0	0	0	0.0222543	0	0	0	0	0	0	0	0	0	0	0	0.0162916	0	0	0.0780374	0	0	0	0	0	0.0349104	0	0	0	0.0192473	0	-//-
g1162	grey	no	0	0	0.0149264	0.0874465	0	0	0.0138228	0	0.0158717	0.0155813	0	0	0.0156617	0	0	0.0128033	0	0	0	0	0	0	0	0	0.0274355	0	0	0.0178377	0.121009	0.0139163	sp|P0CT40|TF29_SCHPO Transposon Tf2-9 polyprotein OS=Schizosaccharomyces pombe (strain 972 / ATCC 24843) GN=Tf2-9 PE=3 SV=1//1.03347e-11
g1163	/	no	0	0	0	0	0	0	0	0	0	0	0	0	0	0	0	0	0	0	0	0	0	0	0	0	0	0	0	0	0	0	sp|Q8I7P9|POL5_DROME Retrovirus-related Pol polyprotein from transposon opus OS=Drosophila melanogaster GN=pol PE=3 SV=1//1.20813e-08
g1164	/	no	0	0	0	0	0	0	0	0	0	0	0	0	0	0	0	0	0	0	0	0	0	0	0	0	0	0	0	0	0	0	-//-
g1165	grey	no	0	0	0	0	0	0	0	0	0	0	0	0	0	0	0	0.00713159	0	0	0	0	0	0	0	0	0	0	0	0	0	0	-//-
g1166	/	no	0	0	0	0	0	0	0	0	0	0	0	0	0	0	0	0	0	0	0	0	0	0	0	0	0	0	0	0	0	0	sp|P0CT39|TF26_SCHPO Transposon Tf2-6 polyprotein OS=Schizosaccharomyces pombe (strain 972 / ATCC 24843) GN=Tf2-6 PE=3 SV=1//4.7847e-23
g1167	/	no	0	0	0	0	0	0	0	0	0	0	0	0	0	0	0	0	0	0	0	0	0	0	0	0	0	0	0	0	0	0	sp|P0CT40|TF29_SCHPO Transposon Tf2-9 polyprotein OS=Schizosaccharomyces pombe (strain 972 / ATCC 24843) GN=Tf2-9 PE=3 SV=1//8.99376e-48
g1168	/	no	0	0	0	0	0	0	0	0	0	0	0	0	0	0	0	0	0	0	0	0	0	0	0	0	0	0	0	0	0	0	-//-
g1169	grey	no	0	0	0	0	0	0	0	0	0	0	0	0	0	0	0	0	0	0	0	0	0	0	0	0	0	0	0	0	0.0369459	0	sp|P10978|POLX_TOBAC Retrovirus-related Pol polyprotein from transposon TNT 1-94 OS=Nicotiana tabacum PE=2 SV=1//3.26589e-53
g117	magenta	no	25.2647	21.565	24.5399	30.9991	31.8226	31.8668	30.3647	33.5272	32.5297	29.7992	34.6958	35.5066	29.4238	27.4008	26.413	36.6958	35.3515	34.629	30.5487	35.619	34.0066	32.6616	34.3557	36.2595	29.5519	28.7496	34.2221	26.9354	28.5709	30.1991	sp|O48847|LUH_ARATH Transcriptional corepressor LEUNIG_HOMOLOG OS=Arabidopsis thaliana GN=LUH PE=1 SV=1//1.67421e-09
g1170	/	no	0	0	0	0	0	0	0	0	0	0	0	0	0	0	0	0	0	0	0	0	0	0	0	0	0	0	0	0	0	0	-//-
g1171	red	yes	91.08	156.256	91.7206	74.0746	73.1711	65.7616	70.3479	66.7665	67.5888	79.6916	78.247	89.1939	81.4847	77.0504	75.778	71.9365	72.856	72.4762	80.2871	80.9205	92.652	71.8882	67.7885	69.8077	76.4114	97.9516	88.2544	96.2271	110.736	82.898	sp|P0CT24|GLU2B_USTMA Glucosidase 2 subunit beta OS=Ustilago maydis (strain 521 / FGSC 9021) GN=UM12045 PE=3 SV=1//9.54394e-140
g1172	blue	no	48.9232	51.4411	49.1339	42.2837	41.6614	40.1659	42.5638	42.8424	39.1366	43.2932	40.821	42.5924	43.0771	39.8004	36.4461	52.6687	54.3615	53.9319	51.8216	58.0387	65.496	54.7426	53.7926	52.609	55.2203	57.6132	60.155	43.9128	57.6147	57.1356	sp|P0CT23|SUS1_USTMA Transcription and mRNA export factor SUS1 OS=Ustilago maydis (strain 521 / FGSC 9021) GN=SUS1 PE=3 SV=1//1.18979e-34
g1173	red	no	135.305	277.001	132.169	95.1753	90.4517	92.49	92.5596	95.5863	92.4588	110.309	98.4655	105.045	98.4421	141.462	128.629	114.413	128.438	118.04	118.564	113.276	148.606	107.43	107.231	119.222	149.214	159.85	124.626	130.53	182.272	113.441	sp|Q12314|SFM1_YEAST Protein arginine N-methyltransferase SFM1 OS=Saccharomyces cerevisiae (strain ATCC 204508 / S288c) GN=SFM1 PE=1 SV=1//7.85913e-36
g1174	blue	no	385.072	454.695	395.37	206.392	206.8	201.92	183.464	187.35	172.485	180.619	174.008	179.374	227.49	240.891	208.831	467.854	479.542	484.269	254.471	231.525	295.335	257.631	242.797	248.519	221.083	339.328	304.935	341.867	454.027	187.148	sp|O13774|GCH1_SCHPO GTP cyclohydrolase 1 OS=Schizosaccharomyces pombe (strain 972 / ATCC 24843) GN=SPAC17A5.13 PE=1 SV=1//3.9882e-96
g1175	blue	no	115.985	173.929	126.418	115.716	109.739	103.936	106.966	98.5122	96.7033	119.462	114.678	102.79	105.381	110.958	110.076	185.965	191.462	201.95	171.4	159.069	208.771	175.727	179.328	170.213	180.078	204.132	167.028	198.38	205.303	175.493	sp|Q9USK1|YJ2B_SCHPO Uncharacterized bolA-like protein C4B3.11c OS=Schizosaccharomyces pombe (strain 972 / ATCC 24843) GN=SPCC4B3.11c PE=3 SV=1//4.00149e-21
g1176	red	no	6496.36	8201.7	6877.03	3621.69	3513.04	3921.47	3671.1	3495.16	3619.32	4297.18	4431.26	4102.48	3823.64	3402.46	3648.77	6668.31	6643.84	6998.22	4980.45	4745.88	5977.56	4736.73	4607.58	4833.91	4062.32	5578.5	4003.11	4237.12	4315.94	3549.47	sp|Q6FPX5|RS25_CANGA 40S ribosomal protein S25 OS=Candida glabrata (strain ATCC 2001 / CBS 138 / JCM 3761 / NBRC 0622 / NRRL Y-65) GN=RPS25 PE=3 SV=1//3.26498e-25
g1177	blue	no	1352.57	2475.87	1298.37	1152.72	1103.43	1257.55	1203.38	1119.89	1162.45	1263.52	1230.28	1157.61	1139.7	1616.77	1471.49	1892.33	1900.7	2062.1	2049.7	1891.04	2403.5	1822.73	1826.24	1992.13	2212.67	2155.64	1678.82	1903.46	2140.38	1790.4	sp|O13350|ATP7_KLULA ATP synthase subunit d, mitochondrial OS=Kluyveromyces lactis (strain ATCC 8585 / CBS 2359 / DSM 70799 / NBRC 1267 / NRRL Y-1140 / WM37) GN=ATP7 PE=3 SV=4//4.35719e-56
g1178	turquoise	no	292.538	488.963	290.467	723.071	747.514	804.457	761.931	778.82	729.034	789.413	817.167	733.031	765.07	1014.86	924.777	215.986	230.243	222.973	487.316	493.825	508.268	583.244	596.587	608.865	844.686	649.51	610.299	537.698	781.194	733.951	sp|P49605|KAPR_USTMA cAMP-dependent protein kinase regulatory subunit OS=Ustilago maydis (strain 521 / FGSC 9021) GN=PKAR PE=3 SV=2//2.64655e-28
g1179	midnightblue	no	149.025	179.392	141.262	59.6059	61.655	74.8031	66.2309	69.9502	71.7878	72.6048	83.6019	58.7537	67.1833	74.9306	58.3105	109.394	110.416	108.518	61.4277	69.8336	69.5485	66.6891	70.2489	69.8385	44.4994	63.9423	31.2845	53.8199	47.0379	44.1389	sp|P52890|ATF1_SCHPO Transcription factor atf1 OS=Schizosaccharomyces pombe (strain 972 / ATCC 24843) GN=atf1 PE=1 SV=1//1.73776e-17
g118	red	no	99.2301	141.691	100.231	71.6302	58.86	65.0227	63.0139	61.9411	60.3899	80.8935	67.0492	64.8622	64.5303	74.6126	72.3364	74.2895	72.8966	75.9124	76.3073	76.0121	97.0377	64.9817	65.3028	64.4666	81.5591	95.3979	65.2131	73.6158	92.6055	63.2843	sp|O59772|SWS2_SCHPO 37S ribosomal protein subunit sws2, mitochondrial OS=Schizosaccharomyces pombe (strain 972 / ATCC 24843) GN=sws2 PE=3 SV=1//2.3948e-24
g1180	purple	no	1.67581	3.11586	1.60708	1.9538	2.5989	1.84714	2.20441	2.05171	2.55686	2.5353	2.44036	2.68738	2.52303	4.06338	4.63817	1.36812	1.36115	1.10115	1.97346	2.1195	1.7341	1.58099	1.98738	1.56898	1.27706	1.75443	1.30084	1.83389	1.45715	1.09276	sp|P39932|STL1_YEAST Sugar transporter STL1 OS=Saccharomyces cerevisiae (strain ATCC 204508 / S288c) GN=STL1 PE=1 SV=2//1.56302e-103
g1181	/	no	0.898387	0.734025	0.253749	0.0371648	0.335015	0.365316	0.499349	0.132981	0.303547	0.231771	0.483467	1.08276	0.532498	0.443012	0.351208	0.435312	0.454749	0.671533	0.912258	0.582586	1.26282	0.963415	0.564885	0.535415	0.0583004	0.334936	0.383283	0.682293	0.257144	0.56187	sp|P08548|LIN1_NYCCO LINE-1 reverse transcriptase homolog OS=Nycticebus coucang PE=3 SV=1//1.15051e-06
g1182	yellow	no	4.57799	5.04885	4.5992	3.11771	3.23171	3.39485	3.26372	4.10024	3.11042	3.53175	4.1464	4.15606	3.25415	2.46118	3.23024	1.88938	2.03915	1.84915	2.98656	2.20088	3.62204	3.68485	1.84603	2.97453	1.57087	2.35696	2.90366	2.61124	2.76786	1.23217	sp|O05511|MANA2_BACSU Probable mannose-6-phosphate isomerase GmuF OS=Bacillus subtilis (strain 168) GN=gmuF PE=1 SV=1//7.76615e-14
g1183	yellow	no	12.8113	18.0167	16.4524	7.63438	6.3718	5.99409	6.06574	7.1716	5.50242	6.02983	5.91232	8.50064	9.61455	8.64414	13.8326	28.2098	26.5666	28.754	36.6245	33.6289	40.5102	31.1498	26.4928	29.6672	26.5749	18.426	40.3585	32.5224	38.8851	12.8707	sp|J9MJK9|TAL1_FUSO4 Transaldolase OS=Fusarium oxysporum f. sp. lycopersici (strain 4287 / CBS 123668 / FGSC 9935 / NRRL 34936) GN=FOXG_03074 PE=1 SV=1//5.17726e-15
g1184	red	no	2.50968	5.16782	2.13599	1.97585	2.06637	2.01785	1.69548	1.6328	1.51987	1.91117	1.04037	2.06003	1.88733	2.58819	2.39078	3.44393	3.91429	2.97145	4.14063	3.51026	4.31225	3.47092	3.12937	2.31475	2.78956	2.7134	3.49321	2.66775	3.64558	2.24598	sp|P43066|ARDH_CANAW D-arabinitol 2-dehydrogenase [ribulose-forming] OS=Candida albicans (strain WO-1) GN=ARD1 PE=3 SV=1//6.1315e-34
g1185	/	no	1.60478	1.13867	1.45677	1.59774	2.22015	1.25925	1.20788	1.06527	1.18879	1.14051	0.976294	1.79606	1.37746	1.47413	1.94855	2.10682	1.73469	1.76976	1.95745	1.83565	2.10947	2.08771	1.31317	1.52866	1.68129	1.08068	2.09342	1.61945	2.13714	1.07391	sp|O93884|DAS_CANBO Dihydroxyacetone synthase OS=Candida boidinii GN=DAS1 PE=1 SV=3//0
g1186	turquoise	no	10.889	8.31612	9.50999	9.77295	9.89951	8.41099	7.51692	7.30574	7.92922	5.01617	5.41982	9.98798	7.81842	7.37452	7.13702	14.2321	12.5345	12.0599	9.37196	11.5438	7.46369	8.66563	8.59722	8.8909	8.45201	5.34598	8.81237	6.09691	6.50795	7.78159	sp|O74915|YJ74_SCHPO Uncharacterized transcriptional regulatory protein C757.04 OS=Schizosaccharomyces pombe (strain 972 / ATCC 24843) GN=SPCC757.04 PE=3 SV=2//3.5846e-07
g1187	blue	no	33.6432	20.8529	32.0001	72.021	75.4849	65.1515	58.5665	63.5404	59.4432	58.5813	52.4306	67.2346	66.176	57.2694	57.6156	31.9241	31.7947	31.1103	52.7072	54.5006	40.654	42.4418	47.6313	39.6115	44.352	29.245	50.0896	46.0813	38.1985	56.9238	sp|Q07379|YD057_YEAST Putative uncharacterized protein YDL057W OS=Saccharomyces cerevisiae (strain ATCC 204508 / S288c) GN=YDL057W PE=4 SV=1//9.37778e-14
g1188	purple	no	27.6574	66.0154	22.7589	44.9808	50.9901	45.5361	46.4525	40.0999	40.0557	53.1811	53.9539	63.8631	80.4237	131.815	117.713	23.729	29.4683	26.6687	44.3365	40.7209	35.1204	31.8591	32.6119	37.1946	56.8579	36.3135	47.2009	45.5643	58.5863	48.291	-//-
g1189	purple	yes	5.64037	4.05239	5.62342	16.1541	16.0652	10.6512	13.6101	13.4305	11.2738	16.753	17.9494	49.3865	26.8238	36.929	66.4791	5.78827	6.00465	5.47881	9.242	8.80842	5.76828	11.7216	12.934	11.2399	17.583	45.0807	27.2088	39.3398	33.526	22.291	sp|Q4WFX9|LAP2_ASPFU Probable leucine aminopeptidase 2 OS=Neosartorya fumigata (strain ATCC MYA-4609 / Af293 / CBS 101355 / FGSC A1100) GN=lap2 PE=3 SV=2//6.46358e-144
g119	yellow	no	113.117	108.057	120.603	128.187	122.729	113.827	104.704	108.892	112.052	128.392	122.559	136.531	126.696	114.034	123.714	113.181	113	112.517	158.435	146.545	178.523	135.132	128.281	150.105	147.117	156.909	150.127	137.715	137.976	124.203	sp|P0CM54|CANB_CRYNJ Calcineurin subunit B OS=Cryptococcus neoformans var. neoformans serotype D (strain JEC21 / ATCC MYA-565) GN=CNB1 PE=2 SV=1//3.62632e-97
g1190	green	no	0	0	0	0	0	0	0.273242	0	0	0	0	0.152609	0.077398	0.0792509	0.0907513	0.126544	0	0	0.0757689	0	0	0	0	0	0.135582	0.38946	0.405161	0.352606	0.448506	0	-//-
g1191	grey	no	0	0	0	0	0	0	0	0	0	0	0	0	0	0	0	0	0.0824941	0	0	0	0	0	0	0	0	0	0	0.0240668	0	0	-//-
g1192	yellow	no	35.6326	29.1187	35.773	41.6642	47.1376	34.2851	29.2116	33.1329	31.5209	28.1599	31.377	61.3523	46.0433	39.3244	55.548	52.2472	50.6951	52.3211	89.7198	103.7	90.4949	62.0867	61.8729	65.7728	62.8193	50.285	85.3907	72.7779	57.5259	52.0259	sp|O34311|YKOW_BACSU Signaling protein YkoW OS=Bacillus subtilis (strain 168) GN=ykoW PE=3 SV=2//2.4632e-07
g1193	yellow	no	14.9318	28.5687	14.1719	13.3595	14.765	14.3425	14.3695	14.9205	15.4607	18.0429	19.947	24.6783	17.2884	18.7383	20.7395	15.4064	16.0981	15.6652	16.16	19.7264	20.9217	20.0094	19.8175	22.6796	29.1424	28.7561	28.4976	26.0888	31.1615	30.2661	sp|Q4P0P3|MED14_USTMA Mediator of RNA polymerase II transcription subunit 14 OS=Ustilago maydis (strain 521 / FGSC 9021) GN=RGR1 PE=3 SV=1//0
g1194	brown	no	19.7174	20.7053	18.1365	22.8585	23.4346	23.7228	22.284	23.2611	25.5799	23.0543	25.3654	31.5376	27.1896	23.4534	25.0112	15.5798	14.97	15.1528	24.4061	25.1507	27.3311	25.8791	26.6321	26.4148	33.0204	28.0356	33.6393	28.1455	28.7753	33.6551	sp|Q55GS2|SCY1_DICDI Probable inactive serine/threonine-protein kinase scy1 OS=Dictyostelium discoideum GN=scy1 PE=3 SV=1//2.19466e-75
g1195	blue	no	34.1298	27.1937	29.268	84.125	85.8126	75.9538	119.031	144.036	168.984	182.001	214.147	274.506	220.013	153.425	165.5	28.5907	24.4132	27.9692	61.2898	63.4292	68.0129	106.398	103.553	108.714	107.934	137.605	133.514	174.642	97.4033	176.204	-//-
g1196	pink	no	230.117	240.566	227.253	142.84	138.533	144.421	123.698	121.48	135.593	133.623	132.761	161.281	131.705	115.608	126.034	183.931	184.345	176.056	190.804	198.973	235.391	160.478	156.001	172.169	135.7	194.167	175.423	173.661	183.457	134.296	sp|Q4P0P0|EIF3C_USTMA Eukaryotic translation initiation factor 3 subunit C OS=Ustilago maydis (strain 521 / FGSC 9021) GN=NIP1 PE=3 SV=1//0
g1197	red	no	789.871	1357.07	819.156	785.364	724.85	822.518	832.452	792.726	806.38	907.632	808.503	723.15	832.691	856.019	844.615	839.489	858.497	842.281	824.358	756.274	851.499	846.224	828.203	854.648	907.357	839.54	735.828	713.749	838.677	776.557	sp|O74190|ATPO_KLULA ATP synthase subunit 5, mitochondrial OS=Kluyveromyces lactis (strain ATCC 8585 / CBS 2359 / DSM 70799 / NBRC 1267 / NRRL Y-1140 / WM37) GN=ATP5 PE=3 SV=2//4.17213e-34
g1198	tan	no	28.461	34.6472	31.1879	30.2648	34.8241	37.0211	28.765	28.4505	28.8094	29.7596	30.626	23.8174	30.7088	37.6893	28.9175	29.4183	29.0397	31.035	41.8226	36.8352	45.2336	35.8734	33.5197	41.6124	31.6587	28.3116	26.7368	25.9446	27.123	28.8181	sp|P77526|YFCG_ECOLI Disulfide-bond oxidoreductase YfcG OS=Escherichia coli (strain K12) GN=yfcG PE=1 SV=1//1.4646e-34
g1199	tan	no	5.43829	5.69776	5.76702	10.4854	10.2347	9.4322	6.39034	5.91953	5.92081	4.73299	3.63737	4.36109	7.2822	6.15325	6.63025	6.0896	7.24992	5.4367	11.5002	13.8615	11.3421	8.20076	8.39567	9.08928	8.16936	5.84475	7.90814	6.29772	6.67042	5.65486	sp|Q54BF3|FAHD2_DICDI Fumarylacetoacetate hydrolase domain-containing protein 2 homolog OS=Dictyostelium discoideum GN=fahd2 PE=3 SV=1//1.40439e-33
g12	/	no	0	0	0	0	0	0	0	0	0	0	0	0	0	0	0	0	0	0	0	0	0	0	0	0	0	0	0	0	0	0	-//-
g120	greenyellow	no	152.606	284.636	154.478	185.388	179.114	183.615	185.635	176.948	168.789	193.65	185.166	170.174	183.376	222.581	217.088	158.291	168.321	155.665	178.342	169.921	196.686	188.21	179.973	194.835	216.394	187.157	164.614	158.928	204.122	183.321	sp|Q55GJ6|PSB6_DICDI Proteasome subunit beta type-6 OS=Dictyostelium discoideum GN=psmB6 PE=1 SV=1//1.35971e-90
g1200	turquoise	no	59.1248	60.0789	57.2908	22.0099	20.5281	19.2445	18.355	18.8303	19.5756	17.9815	16.6074	26.9326	18.0639	14.1187	16.0583	63.9767	64.6004	63.2437	30.8984	31.7206	35.479	28.8367	26.5931	29.2848	24.2722	29.3611	34.9089	29.8761	31.673	22.9034	sp|Q4P0N6|NDE1_USTMA Nuclear distribution protein nudE homolog 1 OS=Ustilago maydis (strain 521 / FGSC 9021) GN=NDE1 PE=3 SV=1//0
g1201	turquoise	no	21.8272	23.2474	22.1929	7.39584	9.45335	8.77975	7.00537	8.1853	8.72657	8.80133	10.6986	15.0934	8.95554	7.87364	8.08449	22.9117	22.4145	23.5459	11.7959	14.0979	15.2585	11.4309	12.0485	12.6605	11.5674	12.9383	16.0854	11.8894	13.6013	13.684	sp|O94534|ALP14_SCHPO Spindle pole body component alp14 OS=Schizosaccharomyces pombe (strain 972 / ATCC 24843) GN=alp14 PE=1 SV=1//7.04932e-09
g1202	blue	no	93.5697	110.27	96.9386	72.512	78.8741	72.1662	69.8531	72.0232	65.6824	66.9696	64.9107	65.0712	68.8943	65.1459	70.6118	88.1944	85.1172	89.1257	75.9818	75.7787	74.0843	72.8106	68.6399	74.2246	78.8119	77.8664	74.7999	69.5573	72.8964	79.2188	sp|P54856|DPM1_USTMA Dolichol-phosphate mannosyltransferase OS=Ustilago maydis (strain 521 / FGSC 9021) GN=DPM1 PE=3 SV=2//8.47913e-134
g1203	blue	no	233.374	315.077	240.132	813.42	739.494	852.068	738.669	812.997	717.986	660.9	620.877	466.082	646.427	715.291	681.642	231.699	229.77	239.269	472.386	434.085	430.255	535.343	531.32	496.809	519.609	371.277	403.837	350.144	383.865	468.494	sp|Q4R5F2|LGUL_MACFA Lactoylglutathione lyase OS=Macaca fascicularis GN=GLO1 PE=2 SV=3//2.45435e-53
g1204	magenta	no	23.8278	19.3153	23.1783	19.8299	20.2914	18.1414	16.8581	17.7445	17.461	16.8906	18.6199	21.1263	17.3296	15.0723	14.9216	18.7405	18.2129	18.3517	23.2112	25.2539	26.5786	23.1533	22.1328	20.0812	18.7332	18.1633	24.271	17.0723	17.6092	21.8912	sp|P38149|DUG2_YEAST Probable di- and tripeptidase DUG2 OS=Saccharomyces cerevisiae (strain ATCC 204508 / S288c) GN=DUG2 PE=1 SV=1//1.61867e-12
g1205	green	no	21.6915	20.6332	23.2731	15.6317	16.6369	13.9954	15.5472	14.104	14.4585	14.4347	15.1022	17.6583	15.0202	13.1079	15.0416	17.5994	18.0981	16.775	22.3918	21.9499	24.7758	16.4836	16.245	16.4244	16.9601	22.6448	26.9741	23.2791	22.7403	16.6799	sp|P32910|RPC6_YEAST DNA-directed RNA polymerase III subunit RPC6 OS=Saccharomyces cerevisiae (strain ATCC 204508 / S288c) GN=RPC34 PE=1 SV=1//3.4707e-38
g1206	purple	yes	0.520653	0.842019	0.977324	0.687079	1.19435	0.353501	0.460761	0.875364	0.831377	71.9892	60.6704	122.715	112.559	197.308	202.439	0.89928	1.00085	1.09591	1.71573	2.54575	2.89566	1.57767	1.88016	2.03045	7.59374	5.72299	5.56331	9.08874	14.6219	5.05294	sp|P54424|GUN1_USTMA Endoglucanase 1 OS=Ustilago maydis (strain 521 / FGSC 9021) GN=EGL1 PE=2 SV=1//5.28815e-141
g1207	pink	no	25.5305	20.7869	24.7741	14.6606	14.6374	12.8911	13.6734	12.3536	11.7114	10.1421	9.80765	10.9752	12.5545	8.21788	9.36202	26.1948	24.0631	25.6914	16.3895	17.2017	19.0577	13.4557	11.8941	12.6529	11.7159	16.7562	22.8548	24.1191	23.5038	13.4658	sp|Q4P0N0|KMO_USTMA Kynurenine 3-monooxygenase OS=Ustilago maydis (strain 521 / FGSC 9021) GN=BNA4 PE=3 SV=2//0
g1208	turquoise	no	181.638	125.767	176.104	112.448	127.881	98.1016	84.8916	90.6212	92.081	81.5912	88.1773	103.336	87.9706	75.3159	84.2065	176.677	165.993	165.603	122.891	135.757	104.911	103.683	96.6551	97.5039	101.409	87.952	111.637	84.4916	83.6619	104.682	sp|A8XAC4|BRE3_CAEBR Beta-1,4-mannosyltransferase bre-3 OS=Caenorhabditis briggsae GN=bre-3 PE=3 SV=1//1.72752e-29
g1209	blue	no	153.217	153.716	151.838	108.266	117.934	95.8745	96.2327	93.8733	98.5366	84.6698	84.1562	98.5182	92.7988	85.4211	96.5394	176.347	177.867	171.397	135.244	142.653	103.716	103.896	97.2405	99.1262	119.842	90.999	136.879	113.605	120.935	96.7205	-//-
g121	cyan	no	13.3586	20.0598	11.7253	12.1982	13.3372	11.6383	11.221	11.0759	11.9325	13.0864	12.5663	18.8302	13.647	12.7837	15.4716	10.1966	9.72743	9.68086	14.4688	16.2549	17.7761	13.2533	14.2525	16.0893	16.503	14.827	17.6124	13.0696	14.1214	15.631	sp|P87145|VAC14_SCHPO Protein VAC14 homolog OS=Schizosaccharomyces pombe (strain 972 / ATCC 24843) GN=SPBC25H2.03 PE=3 SV=1//2.57027e-66
g1210	blue	no	158.84	133.1	158.192	94.4571	101.418	85.0539	81.5191	86.5076	82.5612	78.0007	74.1263	93.7187	90.1568	69.6085	78.005	142.636	151.554	142.712	124.287	121.408	108.476	112.392	108.15	107.343	92.6055	113.599	134.607	110.444	99.7954	79.6268	-//-
g1211	blue	no	20.5047	22.8278	21.3611	11.3838	12.8667	9.63585	11.2592	11.6904	12.2234	9.94176	11.8445	15.6165	11.0558	11.2175	11.2967	25.4874	24.7991	26.7147	13.6916	15.7972	15.7491	15.1772	15.0292	13.8657	14.8471	15.2724	20.8422	18.2951	17.9891	14.8988	sp|P07527|WEE1_SCHPO Mitosis inhibitor protein kinase wee1 OS=Schizosaccharomyces pombe (strain 972 / ATCC 24843) GN=wee1 PE=1 SV=1//3.59972e-57
g1212	turquoise	no	13.6185	9.78594	13.6886	10.5404	10.9946	9.06612	10.7599	10.6697	12.1808	8.62172	10.8441	14.1999	11.0802	8.63065	10.3864	14.776	12.8006	14.7713	10.5603	13.0927	12.1661	12.4377	11.8796	10.937	8.99719	9.43648	12.4782	8.50134	7.39922	10.0384	sp|B9EHT4|CLIP3_MOUSE CAP-Gly domain-containing linker protein 3 OS=Mus musculus GN=Clip3 PE=1 SV=1//3.94154e-08
g1213	turquoise	no	23.8674	23.0309	22.138	22.1946	22.0189	19.7902	19.538	19.1868	21.0733	19.4375	22.6413	26.8505	21.4191	16.5059	19.6336	25.1643	25.0396	24.0569	21.5587	24.3467	23.0825	22.5125	21.7509	20.4907	17.9618	19.3241	25.898	20.1915	16.6921	19.8998	sp|P42951|LSB6_YEAST Phosphatidylinositol 4-kinase LSB6 OS=Saccharomyces cerevisiae (strain ATCC 204508 / S288c) GN=LSB6 PE=1 SV=1//4.00938e-67
g1214	green	no	6.50743	6.89929	6.23523	4.19506	4.3631	3.23418	4.14302	3.3981	4.39068	3.89728	4.21331	8.97187	6.21426	4.93683	4.71889	9.73322	10.189	10.0515	7.07334	7.81274	6.67721	6.14343	5.22831	5.98313	6.53386	6.28426	13.9586	11.4173	10.6389	6.16433	sp|Q5JLS2|CIPKC_ORYSJ CBL-interacting protein kinase 12 OS=Oryza sativa subsp. japonica GN=CIPK12 PE=1 SV=1//7.2352e-15
g1215	magenta	no	24.7129	14.6146	23.0528	21.3031	20.8249	19.4877	13.3566	15.619	16.9528	17.2298	17.081	21.8039	20.0691	13.4125	12.1781	19.6301	18.2267	17.8928	26.421	28.151	22.3196	18.9047	16.4638	16.0081	14.4981	15.6093	18.3949	14.5756	9.59436	16.6608	sp|P78980|PEX16_YARLI Peroxisomal membrane protein PEX16 OS=Yarrowia lipolytica (strain CLIB 122 / E 150) GN=PEX16 PE=3 SV=1//4.83496e-14
g1216	magenta	no	45.0389	38.0034	44.1099	40.4876	39.0076	38.529	33.0544	33.3168	36.4523	36.3796	39.0918	37.771	39.8178	34.3715	38.3365	35.0809	33.5667	35.8123	40.056	41.806	47.8112	37.0677	37.1419	43.4041	33.7661	40.3887	39.7858	31.4946	31.0811	34.9344	sp|P33886|WIS1_SCHPO Protein kinase wis1 OS=Schizosaccharomyces pombe (strain 972 / ATCC 24843) GN=wis1 PE=1 SV=1//5.89068e-119
g1217	/	no	385.534	410.808	397.057	457.175	442.652	447.195	433.491	383.468	386.468	446.726	365.284	435.394	477.234	489.791	495.298	390.698	409.082	385.036	518.75	455.663	445.098	501.539	506.724	522.924	452.394	405.972	469.693	434.75	402.083	418.689	sp|Q6C354|PRPD_YARLI 2-methylcitrate dehydratase, mitochondrial OS=Yarrowia lipolytica (strain CLIB 122 / E 150) GN=PDH1 PE=1 SV=1//9.11068e-170
g1218	turquoise	no	198.46	122.485	199.527	115.934	118.441	121.9	100.689	102.535	109.916	101.561	95.0553	98.7612	99.2478	78.8992	84.0434	178.192	172.788	174.783	152.477	142.12	159.9	133.006	135.205	132.358	97.3156	112.703	121.642	95.102	84.4344	103.814	sp|P50867|CYSK_EMENI Cysteine synthase OS=Emericella nidulans (strain FGSC A4 / ATCC 38163 / CBS 112.46 / NRRL 194 / M139) GN=cysB PE=3 SV=2//0
g1219	black	no	0.71359	0.907387	0.4291	3.72327	3.27387	3.65498	2.84606	1.3371	3.30492	1.73117	1.85609	1.90748	0.827465	1.49519	1.82631	0.447647	0.463181	0.362962	3.47844	3.31232	3.02806	4.01028	4.47096	3.65929	3.80498	3.1126	3.01938	3.82516	2.73832	2.75718	-//-
g122	green	no	17.8631	22.7788	17.2846	18.1383	17.3796	14.2503	18.0056	16.0182	14.6035	13.7773	13.2953	17.0873	15.7934	10.781	13.7746	13.6742	12.6891	13.279	17.932	17.9996	21.9687	15.1586	14.517	14.9339	14.8174	22.6698	25.3139	29.1623	29.4713	13.0732	sp|Q9P275|UBP36_HUMAN Ubiquitin carboxyl-terminal hydrolase 36 OS=Homo sapiens GN=USP36 PE=1 SV=3//4.05094e-74
g1220	pink	no	46.4854	26.1813	45.0387	24.3681	24.0526	24.9033	19.7803	22.1942	22.7777	20.1504	21.9301	24.7219	22.1444	17.6053	18.5711	34.8868	33.4538	33.3219	31.7593	30.9287	37.7715	26.5642	28.663	25.7611	22.5127	32.5426	29.4098	26.4811	22.046	21.1101	-//-
g1221	pink	no	183.48	176.464	184.823	141.981	158.443	148.765	115.626	128.473	139.89	113.982	117.224	156.197	129.313	117.378	143.565	141.882	147.65	142.614	181.005	191.981	208.463	160.794	163.465	170.433	148.862	158.437	180.011	131.402	136.581	144.207	sp|O59810|VGL1_SCHPO Vigilin 1 OS=Schizosaccharomyces pombe (strain 972 / ATCC 24843) GN=vgl1 PE=1 SV=2//3.30887e-102
g1222	turquoise	no	18.9753	22.373	17.6377	21.1818	22.6805	19.4528	20.2671	20.5941	20.165	22.469	22.1705	27.1655	20.7702	21.3594	20.504	26.1429	25.2847	26.3617	23.8548	27.4511	23.6867	23.8962	23.0999	23.9973	23.7863	21.2266	23.5179	20.2453	18.9266	24.9568	sp|Q8X1Z7|MIRA_EMENI Siderophore iron transporter mirA OS=Emericella nidulans (strain FGSC A4 / ATCC 38163 / CBS 112.46 / NRRL 194 / M139) GN=mirA PE=3 SV=1//1.59733e-32
g1223	purple	no	1.00284	1.27715	0.975957	1.58427	1.79612	1.10702	1.34628	1.22538	1.18911	1.83592	1.22997	3.57556	4.11747	11.545	11.3567	1.20339	1.39506	1.17911	2.31824	2.33408	2.47556	2.38716	1.74663	2.4157	2.52261	1.655	3.56256	3.79051	3.48215	1.49756	sp|O00061|CP67_UROFA Cytochrome P450 67 (Fragment) OS=Uromyces fabae GN=CYP67 PE=2 SV=1//6.5641e-59
g1224	turquoise	no	1.85873	1.89332	1.46699	1.06849	0.913677	1.05167	0.82001	0.844983	0.702655	0.869143	0.478431	0.21874	0.443748	0.709956	0.42275	5.27136	5.57609	5.3163	2.03629	1.85699	1.83549	1.57481	1.71681	1.32138	0.765192	1.1746	0.856579	1.05819	1.01786	0.640729	sp|P21340|PAIA_BACSU Spermidine/spermine N(1)-acetyltransferase OS=Bacillus subtilis (strain 168) GN=paiA PE=1 SV=3//4.07383e-15
g1225	brown	no	2.17842	1.02147	1.91181	1.56126	1.00129	0.909877	1.52903	1.36624	1.47846	1.08855	0.827854	0.239715	0.759843	0.497942	0.677113	1.93803	1.27555	2.50642	1.54721	0.771461	1.44828	1.08287	1.21383	1.09077	0.958362	0.509796	0.731881	0.830798	0.645794	0.486117	-//-
g1226	black	no	12.0182	7.04087	10.9127	19.0143	18.8853	13.1317	14.7415	16.6274	16.3169	17.7094	16.5346	31.2293	23.3875	17.963	23.6602	11.2341	11.3245	10.7237	31.0568	35.1808	29.0982	24.3166	24.3994	23.6242	27.3518	25.9731	42.4425	30.4655	24.3032	26.9755	sp|Q5KA65|XPT1_CRYNJ 3-O-alpha-D-mannopyranosyl-alpha-D-mannopyranose xylosylphosphotransferase OS=Cryptococcus neoformans var. neoformans serotype D (strain JEC21 / ATCC MYA-565) GN=XPT1 PE=3 SV=1//4.87664e-17
g1227	yellow	no	52.643	52.6602	55.9571	83.3131	87.8179	70.593	66.6332	72.1896	64.8087	73.9536	70.3138	73.8211	75.558	71.6485	81.4971	62.9648	56.1255	61.3734	157.214	161.235	154.817	121.112	120.406	122.213	111.683	130.063	112.986	103.745	105.438	76.3377	sp|Q6AXR5|S35A3_RAT UDP-N-acetylglucosamine transporter OS=Rattus norvegicus GN=Slc35a3 PE=2 SV=1//1.7173e-23
g1228	brown	no	185.168	208.614	185.285	425.852	397.327	384.293	499.716	469.262	458.934	402.008	373.163	362.064	416.534	425.03	434.515	188.093	202.07	193.47	479.924	454.69	387.499	567.809	551.445	509.876	704.224	628.69	638.856	627.482	772.708	606.097	sp|O05402|YRHL_BACSU Putative peptidoglycan O-acetyltransferase YrhL OS=Bacillus subtilis (strain 168) GN=yrhL PE=3 SV=1//1.19384e-10
g1229	salmon	no	44.358	30.7662	42.4476	74.4417	73.5745	57.9512	60.3734	60.4885	60.1888	47.9876	48.154	66.7121	63.8484	45.3876	50.9264	34.6753	32.1442	32.6361	106.51	110.457	81.0869	80.413	75.2436	68.4265	71.7603	61.8264	102.906	84.5615	74.2739	67.9762	sp|B0X1Q4|RUMI_CULQU O-glucosyltransferase rumi homolog OS=Culex quinquefasciatus GN=CPIJ013394 PE=3 SV=1//2.06729e-07
g123	yellow	no	92.181	93.7211	94.3306	101.765	100.232	104.6	95.3802	105.574	101.457	100.3	116.985	111.878	112.128	110.712	110.724	93.3002	92.5343	101.359	122.694	133.19	154.146	119.719	120.811	120.812	124.658	118.589	126.005	114.578	113.154	115.307	sp|P48427|TBCA_BOVIN Tubulin-specific chaperone A OS=Bos taurus GN=TBCA PE=1 SV=3//1.44284e-18
g1230	brown	no	34.3596	29.7291	34.6413	70.1475	61.261	53.0663	64.5468	60.1096	59.6353	43.1487	39.8912	61.0243	53.4052	48.1865	59.0234	20.749	21.0478	21.374	69.0765	72.0378	57.9751	66.9182	62.4498	55.7888	67.2868	56.2374	95.9205	82.0715	81.1422	59.6842	sp|P78381|S35A2_HUMAN UDP-galactose translocator OS=Homo sapiens GN=SLC35A2 PE=1 SV=1//1.41949e-17
g1231	brown	no	58.024	57.1148	54.4518	92.9228	86.902	70.1024	82.5559	84.8582	76.1785	64.3464	58.2535	72.5018	73.7357	69.7247	80.0488	50.2891	48.685	46.9208	114.93	111.964	98.5676	112.924	107.471	101.962	118.687	105.875	126.358	106.19	121.172	100.441	sp|Q5K8R6|CXT1_CRYNJ Beta-1,2-xylosyltransferase 1 OS=Cryptococcus neoformans var. neoformans serotype D (strain JEC21 / ATCC MYA-565) GN=CXT1 PE=1 SV=1//2.9062e-37
g1232	yellow	no	9.16025	16.9918	10.1682	23.5792	21.2171	18.083	14.7289	15.7796	13.136	15.4303	15.0361	15.4793	13.9176	17.3813	19.6049	18.7976	16.9715	18.2726	41.3415	33.5056	35.663	37.6217	38.8249	36.9293	52.1356	29.8077	31.8763	22.0902	37.1259	38.1466	-//-
g1233	yellow	yes	0.414307	0.53121	0.0578455	0.0677777	0.0185142	0.32302	0.321412	0.222308	0.020503	0.7246	0.477589	1.41616	0.526024	1.57442	1.63683	1.37276	1.4612	1.08269	2.57476	2.21347	3.12424	3.60408	2.82796	2.1031	3.08336	2.51117	2.60535	0.691279	1.5241	1.99544	-//-
g1234	red	no	223.748	246.626	234.802	160.142	156.145	168.568	155.123	155.446	159.337	164.275	160.801	133.533	140.046	135.564	128.141	178.174	171.691	175.9	162.795	164.982	212.854	168.037	164.332	173.199	152.646	192.356	134.884	142.478	145.978	137.348	sp|B8ELF8|RL22_METSB 50S ribosomal protein L22 OS=Methylocella silvestris (strain BL2 / DSM 15510 / NCIMB 13906) GN=rplV PE=3 SV=1//3.08724e-13
g1235	brown	no	106.051	171.389	113.183	134.846	134.717	137.104	144.469	135.308	138.001	142.208	143.429	148.907	145.771	152.669	144.45	125.107	120.075	122.238	141.128	141.52	127.555	144.45	153.183	154.859	199.824	137.556	143.383	131.152	129.697	176.201	-//-
g1236	pink	no	13.2709	14.6958	14.4933	12.0868	12.7653	12.8694	10.5773	11.4215	11.713	12.8789	13.8463	13.0393	15.1965	15.1236	15.9447	15.7373	14.9423	16.9973	15.162	17.6666	16.7966	15.8315	16.8325	14.7173	11.5891	13.9534	16.2379	17.1419	17.9927	9.58396	sp|Q6BVE3|PRM10_DEBHA Pheromone-regulated membrane protein 10 OS=Debaryomyces hansenii (strain ATCC 36239 / CBS 767 / JCM 1990 / NBRC 0083 / IGC 2968) GN=DEHA2C03278g PE=3 SV=2//7.53e-97
g1237	turquoise	no	98.1856	97.3833	100.8	194.105	185.575	183.332	228.795	217.361	221.74	203.388	214.018	185.29	206.562	238.479	227.707	101.145	98.552	97.4064	147.779	148.193	138.785	165.806	170.269	160.728	212.892	183.027	191.648	215.788	220.089	201.228	sp|Q9Z1J3|NFS1_MOUSE Cysteine desulfurase, mitochondrial OS=Mus musculus GN=Nfs1 PE=2 SV=3//0
g1238	red	no	350.514	594.637	378.535	356.056	323.984	367.584	360.004	334.885	351.999	383.675	336.879	312.225	351.562	394.347	363.343	369.518	409.314	389.14	387.312	350.297	418.17	372.803	369.93	370.12	393.456	413.938	327.362	343.874	391.438	334.886	sp|Q5AUI1|LBSA_EMENI Lactobacillus shifted protein OS=Emericella nidulans (strain FGSC A4 / ATCC 38163 / CBS 112.46 / NRRL 194 / M139) GN=lbsA PE=1 SV=1//3.20642e-33
g1239	grey	no	0	0.127104	0	0	0	0	0	0	0	0	0	0	0	0	0.283804	0	0	0	0	0	0	0	0.0604155	0	0	0	0	0.137837	0.116883	0	-//-
g124	green	no	12.4589	7.86801	11.9227	9.59967	8.87795	6.67492	7.99354	7.62143	8.3852	7.14552	8.15134	9.82386	9.80675	5.3676	6.49356	12.9959	11.7988	12.8733	10.5919	13.1945	15.1134	10.7209	10.2641	10.7034	10.4848	14.3307	24.5973	22.7356	18.3011	13.2958	sp|O60176|YG41_SCHPO Uncharacterized RNA-binding protein C23E6.01c OS=Schizosaccharomyces pombe (strain 972 / ATCC 24843) GN=SPBC23E6.01c PE=1 SV=2//5.15863e-16
g1240	brown	no	0.805808	0.787971	0.476696	10.5909	10.4571	5.08716	8.55736	6.20706	6.60902	27.1197	19.8766	89.4622	76.6812	149.253	280.131	1.11659	1.3143	1.40078	8.21107	6.17945	3.73465	8.43898	9.71886	9.90363	17.4901	39.5276	117.764	292.089	249.452	8.51267	sp|D4DIV0|MEP7_TRIVH Extracellular metalloprotease TRV_07111 OS=Trichophyton verrucosum (strain HKI 0517) GN=TRV_07111 PE=3 SV=1//8.21709e-61
g1241	grey	no	7.0424	9.83477	6.73774	30.4243	25.7645	21.6797	27.7315	21.0002	20.4669	5.84056	9.27146	2.40478	7.58644	7.7469	5.23539	13.1979	12.5288	12.3498	30.6177	26.8677	15.6872	25.2706	29.0595	21.0022	11.6963	8.49475	10.9726	18.7642	12.8372	4.55521	sp|Q45291|GALE_CORGL UDP-glucose 4-epimerase OS=Corynebacterium glutamicum (strain ATCC 13032 / DSM 20300 / JCM 1318 / LMG 3730 / NCIMB 10025) GN=galE PE=3 SV=2//2.6422e-18
g1242	turquoise	no	107.331	138.934	103.396	113.227	118.652	126.612	125.677	134.118	123.257	119.06	126.422	131.812	117.272	136.388	135.524	89.6911	99.7541	97.5138	104.981	113.177	105.735	119.145	127.03	128.93	150.978	143.093	133.088	130.431	141.477	129.306	sp|Q59LY1|BRG1_CANAL Biofilm regulator 1 OS=Candida albicans (strain SC5314 / ATCC MYA-2876) GN=BRG1 PE=1 SV=1//2.40152e-13
g1243	greenyellow	no	29.2363	4.96216	29.2264	29.4663	31.8427	26.687	26.3837	29.891	34.2996	23.7388	31.5117	30.4381	25.1094	15.6697	19.198	26.8183	22.8825	22.341	27.5481	32.5364	25.9853	31.794	31.5077	27.5062	18.6353	20.136	28.9951	24.9768	12.7711	29.8626	-//-
g1244	blue	no	10.324	10.1328	9.80035	15.1303	18.0981	16.0596	14.9637	17.3754	17.4979	13.5731	18.1812	19.6644	14.8196	14.9589	15.4638	10.3881	10.5278	10.228	13.9631	17.2045	13.4684	14.6293	15.5992	14.758	15.0376	12.2078	17.1367	13.895	12.9407	15.4623	sp|Q54PQ4|GEFA_DICDI Ras guanine nucleotide exchange factor A OS=Dictyostelium discoideum GN=gefA PE=2 SV=1//1.94002e-30
g1245	/	no	0	0	0	0	0	0	0	0	0	0	0	0	0	0	0	0	0	0	0	0	0	0	0	0	0	0	0	0	0	0	-//-
g1246	/	no	0	0	0	0	0	0	0	0	0	0	0	0	0	0	0	0	0	0	0	0	0	0	0	0	0	0	0	0	0	0	sp|P10978|POLX_TOBAC Retrovirus-related Pol polyprotein from transposon TNT 1-94 OS=Nicotiana tabacum PE=2 SV=1//2.84815e-38
g1247	/	no	0	0	0	0	0	0	0	0	0	0	0	0	0	0	0	0	0	0	0	0	0	0	0	0	0	0	0	0	0	0	sp|P10978|POLX_TOBAC Retrovirus-related Pol polyprotein from transposon TNT 1-94 OS=Nicotiana tabacum PE=2 SV=1//3.24475e-54
g1248	pink	no	11.5711	9.58628	11.3056	7.76412	6.89781	7.57101	6.55814	6.68196	7.15456	6.97445	7.71124	10.4362	7.10931	5.87928	6.67449	8.90963	9.17377	8.78803	10.25	9.69054	10.3878	8.89673	7.93701	8.74688	7.56173	9.54788	7.90025	7.49659	6.6991	7.15148	sp|Q99107|TSD2_USTMA Protein TSD2 OS=Ustilago maydis (strain 521 / FGSC 9021) GN=TSD2 PE=2 SV=1//0
g1249	black	no	77.3445	46.7138	77.4849	79.9368	92.5788	84.7548	62.652	74.7078	80.2095	74.2495	77.8448	92.1267	80.0823	56.3182	77.3919	84.9729	81.1229	81.6607	105.516	112.963	115.56	90.0429	94.2057	93.1457	89.0075	89.2074	122.164	86.9971	62.3561	107.198	sp|Q9GMB0|RPN1_PIG Dolichyl-diphosphooligosaccharide--protein glycosyltransferase subunit 1 OS=Sus scrofa GN=RPN1 PE=1 SV=1//1.8548e-51
g125	brown	no	46.6013	42.6091	46.3325	66.6913	70.4783	61.7756	58.9993	56.5475	61.8888	62.0867	59.7567	90.2203	75.3113	70.0687	87.0837	24.5781	24.2918	25.5519	69.2288	70.509	69.1767	71.7105	67.4559	72.5805	95.7485	82.0986	81.1456	61.5668	63.0041	95.7284	sp|B0DZL3|AMPP1_LACBS Probable Xaa-Pro aminopeptidase P OS=Laccaria bicolor (strain S238N-H82 / ATCC MYA-4686) GN=AMPP PE=3 SV=1//8.88415e-180
g1250	green	no	11.6321	18.3305	12.3366	13.5232	13.2827	11.2089	11.8739	11.4596	11.5264	11.1629	11.1732	12.447	12.8462	12.7077	14.5518	11.6351	11.8193	11.9587	16.0771	16.801	18.9254	14.7535	14.0877	14.6826	17.8125	19.8646	22.223	18.9561	25.584	14.0365	sp|P49412|PRIB_LENED Protein priB OS=Lentinula edodes GN=priB PE=2 SV=1//6.63338e-16
g1251	blue	no	22.8321	25.7892	22.0735	15.7669	16.5361	13.3892	14.5087	14.0427	14.7041	13.0739	13.9618	17.054	15.1497	12.7197	13.5732	25.87	24.4364	25.3272	19.4711	20.8817	23.8155	16.4572	16.3822	17.7821	14.6557	17.3793	23.546	18.623	20.6071	15.5224	sp|Q9H2U1|DHX36_HUMAN ATP-dependent RNA helicase DHX36 OS=Homo sapiens GN=DHX36 PE=1 SV=2//6.517e-128
g1252	yellow	no	26.5378	40.4951	26.5418	31.2943	31.683	28.8374	25.2998	27.0524	27.9569	28.4603	28.8669	37.4764	32.6689	31.2521	35.6278	28.6925	27.1901	27.8331	40.1812	44.5997	43.6188	34.1117	31.9382	36.3277	42.8699	35.6287	41.1819	32.3162	35.3338	39.1906	-//-
g1253	green	no	540.367	479.935	513.03	301.422	292.848	284.738	274.509	280.178	263.119	231.281	193.875	288.273	360.781	298.669	366.475	380.257	395.319	400.796	455.405	404.22	574.286	355.548	349.559	380.962	311.819	557.568	604.289	721.244	716.669	253.623	sp|Q04013|YHM2_YEAST Citrate/oxoglutarate carrier protein OS=Saccharomyces cerevisiae (strain ATCC 204508 / S288c) GN=YHM2 PE=1 SV=1//4.94764e-127
g1254	purple	no	1.26901	1.93719	1.2884	6.563	8.55491	4.02413	4.58044	5.02398	4.76016	12.0245	10.568	39.1248	16.4057	29.5615	42.3142	1.91994	1.87848	1.73876	6.83016	7.25976	7.95612	6.90067	7.36632	6.01128	10.7168	18.0919	17.5719	21.1642	27.6728	7.47192	sp|P50537|MAE1_SCHPO Malic acid transport protein OS=Schizosaccharomyces pombe (strain 972 / ATCC 24843) GN=mae1 PE=1 SV=1//3.38156e-49
g1255	brown	no	9.09074	12.1702	9.25242	37.7382	29.4363	21.1542	29.7155	26.1994	30.0552	15.8081	16.6961	26.7264	35.3352	34.8815	37.8984	26.1853	26.9124	26.8766	52.8973	60.5228	40.756	51.3692	53.9879	43.9075	48.5073	34.7855	92.6837	70.0942	72.2117	25.0438	sp|Q8SVD3|HD3_ENCCU Homeobox protein HD-3 OS=Encephalitozoon cuniculi (strain GB-M1) GN=HD-3 PE=3 SV=1//2.05287e-07
g1256	pink	no	188.807	144.236	188.899	112.098	104.239	108.574	98.479	92.2173	99.49	113.581	113.692	134.931	100.831	87.9522	109.899	148.245	145.905	158.077	139.026	131.957	163.796	120.302	116.218	130.572	125.953	147.348	124.822	117.091	105.379	123.994	sp|P40013|BIM1_YEAST Protein BIM1 OS=Saccharomyces cerevisiae (strain ATCC 204508 / S288c) GN=BIM1 PE=1 SV=1//5.24161e-56
g1257	brown	no	0.367306	0.541951	0.38021	0.484231	0.567452	0.281262	0.302346	0.32054	0.399895	0.608279	0.732287	1.62452	0.86726	0.905783	1.40839	0.283591	0.427451	0.543998	0.815046	0.850158	1.0561	0.786954	0.86156	1.03032	1.11283	1.04372	1.46185	1.21988	1.39879	0.905466	-//-
g1258	brown	no	36.805	50.4492	35.7997	48.1744	51.376	49.8115	43.4011	46.138	46.4048	47.1187	50.8079	60.5919	50.7548	51.9699	57.2844	33.2977	34.7065	34.4609	48.6216	49.6747	48.718	43.6867	43.4082	48.1409	51.6763	44.2671	58.1635	46.7054	52.3626	49.4326	-//-
g1259	brown	no	33.0582	50.8056	28.8273	30.1532	25.815	23.5561	31.9045	28.1793	26.7984	21.4278	22.57	23.0198	20.2554	25.3459	21.4848	31.0197	36.0028	33.1033	23.2128	24.9151	21.2701	23.0729	22.0167	23.46	23.8622	23.367	20.1636	18.9096	24.2712	19.9293	-//-
g126	brown	no	250.769	223.763	246.085	227.853	245.49	263.56	192.277	197.888	202.48	199.556	202.75	169.815	176.89	153.701	146.713	190.087	181.579	187.425	196.183	193.091	219.276	194.989	196.433	206.442	129.687	139.185	149.111	119.1	100.595	140.436	sp|O14082|YEAH_SCHPO Uncharacterized protein UNK4.17 OS=Schizosaccharomyces pombe (strain 972 / ATCC 24843) GN=SPAC2E11.17 PE=4 SV=2//1.88715e-121
g1260	greenyellow	no	27.1697	5.05824	25.4228	23.8708	21.9724	16.9765	19.8781	21.0921	23.008	10.7333	14.6428	13.4119	11.9651	6.66114	8.75956	25.7932	23.4636	26.4979	14.6662	18.296	14.0895	14.2061	15.6003	12.0447	7.39763	8.6348	12.0322	9.12701	6.24408	13.2136	sp|Q5BE04|HST4_EMENI NAD-dependent protein deacetylase hst4 OS=Emericella nidulans (strain FGSC A4 / ATCC 38163 / CBS 112.46 / NRRL 194 / M139) GN=AN1226 PE=3 SV=1//3.05384e-32
g1261	blue	no	102.536	142.571	109.988	243.822	252.512	262.004	262.265	268.709	241.127	249.275	221.986	199.485	276.124	324.812	303.061	100.372	96.5312	97.1317	178.444	175.952	157.153	208.131	210.478	201.83	242.617	147.366	189.596	183.368	208.642	212.558	sp|P85094|ISC2A_MOUSE Isochorismatase domain-containing protein 2A, mitochondrial OS=Mus musculus GN=Isoc2a PE=1 SV=1//1.35394e-50
g1262	turquoise	no	13.2734	11.7255	11.551	9.713	9.58893	9.25004	8.44082	8.69679	8.60774	9.21398	10.4479	12.7299	8.69801	9.56689	10.1508	13.0794	11.8928	13.162	11.9129	14.1393	14.6731	10.5844	12.3292	12.8864	11.0592	11.5344	11.7828	8.62284	9.02369	11.8942	sp|Q4WI96|KU80_ASPFU ATP-dependent DNA helicase II subunit 2 OS=Neosartorya fumigata (strain ATCC MYA-4609 / Af293 / CBS 101355 / FGSC A1100) GN=ku80 PE=3 SV=1//5.07197e-55
g1263	blue	no	13.3608	11.4482	13.0141	18.3248	19.6365	23.517	16.2514	16.0762	19.7289	17.8074	18.5249	19.9335	18.0707	16.8837	16.9074	13.889	14.1506	13.5636	17.4193	19.2888	17.1322	20.501	20.9372	18.9536	14.0036	13.7954	13.1234	12.0396	9.61106	15.5766	-//-
g1264	blue	no	213.524	311.606	213.04	437.249	423.528	473.069	490.218	512.831	505.854	510.786	466.908	406.594	494.367	586.198	526.499	199.233	212.785	212.321	310.428	289.562	258.656	366.14	365.495	356.834	454.376	361.396	368.21	380.351	408.656	458.875	sp|P0CN60|ETFA_CRYNJ Probable electron transfer flavoprotein subunit alpha, mitochondrial OS=Cryptococcus neoformans var. neoformans serotype D (strain JEC21 / ATCC MYA-565) GN=ETF1 PE=3 SV=1//6.16883e-113
g1265	turquoise	no	25.8479	20.0711	26.4924	16.6383	18.3782	18.1284	14.7719	15.4835	16.2877	15.4348	17.1304	23.366	16.4654	13.4774	15.8356	23.4781	22.2804	22.329	20.6612	22.4899	23.8098	19.1123	19.9514	22.2518	17.703	20.5662	22.2312	12.9879	14.6594	18.728	-//-
g1266	green	no	3.11684	3.39794	3.51902	2.56187	3.17188	2.09513	2.7157	2.45441	2.24238	2.45794	2.8635	4.38521	2.72403	2.59464	2.93933	4.54622	4.10718	3.99748	3.20269	3.61987	3.45387	3.62735	3.51486	3.40462	4.10996	4.588	4.49109	4.5816	3.88512	3.88398	-//-
g1267	magenta	no	109.612	96.7573	107.296	118.042	118.967	120.708	106.134	115.926	117.579	110.41	108.127	122.884	109.832	101.397	109.018	113.598	110.861	111.215	120.018	125.337	130.739	125.048	127.346	127.821	119.094	115.898	126.979	97.8441	101.901	126.761	sp|Q4P2B6|SEC31_USTMA Protein transport protein SEC31 OS=Ustilago maydis (strain 521 / FGSC 9021) GN=SEC31 PE=3 SV=1//2.61394e-58
g1268	red	no	319.212	451.166	309.563	345.851	317.611	365.706	297.191	301.386	278.266	327.095	312.781	286.642	316.646	320.217	307.79	302.661	291.411	308.949	359.427	332.563	374.33	322.903	338.093	342.777	382.578	296.282	251.93	219.468	275.349	306.407	sp|P60897|DSS1_MOUSE 26S proteasome complex subunit DSS1 OS=Mus musculus GN=Shfm1 PE=3 SV=1//8.16606e-07
g1269	black	no	14.9058	13.663	13.8432	14.6351	15.9783	13.628	15.0334	14.95	14.72	17.1378	15.6151	19.7817	16.7715	12.9397	12.9592	9.94774	10.5449	9.28503	16.351	17.2966	18.8976	15.9572	15.7956	18.6061	14.9191	15.8915	16.1018	13.0902	13.0834	15.7473	sp|Q9C776|ATE2_ARATH Arginyl-tRNA--protein transferase 2 OS=Arabidopsis thaliana GN=ATE2 PE=2 SV=1//2.70818e-39
g127	brown	no	606.702	1037.06	630.323	590.261	628.299	501.078	586.636	549.277	516.867	446.354	445.278	318.523	440.869	592.568	516.322	805.212	797.262	813.377	478.727	434.791	369.661	401.922	410.619	373.885	430.306	317.199	314.237	329.587	390.457	333.808	sp|O13808|GMF1_SCHPO Actin-depolymerizing factor gmf1 OS=Schizosaccharomyces pombe (strain 972 / ATCC 24843) GN=gmf1 PE=3 SV=1//1.46154e-16
g1270	magenta	no	15.3271	11.8379	15.571	14.0127	15.2373	14.1644	12.6998	14.3175	14.2133	12.9074	14.964	17.4874	14.1022	11.4836	12.9275	13.4274	11.7366	11.2245	16.5363	17.8142	18.8425	16.3804	15.5032	15.0401	13.2276	16.1447	18.2219	13.9823	14.0112	16.4036	sp|Q6IA86|ELP2_HUMAN Elongator complex protein 2 OS=Homo sapiens GN=ELP2 PE=1 SV=2//8.57275e-31
g1271	yellow	no	103.617	154.262	105.91	134.784	114.514	124.365	114.976	109.614	113.131	131.999	125.874	122.245	121.08	120.603	128.813	137.642	138.838	130.302	142.176	143.594	158.083	133.184	140.952	150.309	167.35	134.4	111.766	114.004	132.49	133.666	sp|Q8QG64|RBX1_SALSA RING-box protein 1 OS=Salmo salar GN=rbx1 PE=2 SV=2//9.09184e-60
g1272	turquoise	no	18.0137	15.4189	16.0005	14.4173	14.5191	14.4088	13.7627	13.8389	15.5129	14.223	15.8549	18.9649	15.706	13.9379	14.5832	23.803	22.7059	22.7364	19.795	21.429	19.6908	19.5071	20.294	20.5276	18.1402	17.4207	21.3875	17.3569	17.007	21.4402	sp|Q10752|CDC28_SCHPO Pre-mRNA-splicing factor ATP-dependent RNA helicase-like protein cdc28 OS=Schizosaccharomyces pombe (strain 972 / ATCC 24843) GN=cdc28 PE=3 SV=2//0
g1273	purple	yes	16.7679	41.0011	16.8662	17.9925	13.9227	17.0797	26.5294	15.9366	16.6496	31.4284	28.2982	36.9775	50.7141	85.7897	71.7281	23.5362	29.6463	24.1455	25.5474	31.9497	37.4324	25.4676	25.7389	31.5104	33.0369	36.1961	26.9349	33.6935	40.0001	25.1598	-//-
g1274	brown	no	70.9268	102.93	74.7351	85.3019	73.1522	77.1749	70.3565	77.8255	75.8707	91.5103	95.6286	89.8085	87.1648	89.7709	91.6113	59.4149	59.8289	65.2624	82.2894	77.1787	91.7397	83.8135	81.394	83.8621	97.1117	80.4112	81.8333	84.4021	92.7247	80.8023	sp|Q54UB0|TM208_DICDI Transmembrane protein 208 homolog OS=Dictyostelium discoideum GN=tmem208 PE=3 SV=1//4.12738e-06
g1275	blue	yes	71.4298	72.6888	74.4972	68.6478	68.9164	69.0292	70.4348	64.9587	63.782	92.1538	79.0064	74.3831	70.9533	68.7267	74.4094	87.9456	84.7595	87.9275	86.6542	81.135	85.4591	74.07	80.827	76.2476	81.4374	93.934	81.4726	90.377	88.0144	72.862	-//-
g1276	blue	no	195.976	165.711	194.166	74.7933	81.2757	73.5212	67.6121	67.5713	68.1859	75.115	67.5683	92.9915	107.866	75.889	85.2228	166.235	171.115	168.883	110.485	111.878	141.593	86.2412	80.6432	91.8801	60.3299	158.118	142.58	132.375	128.572	59.6493	sp|Q7UJ69|ILVD_RHOBA Dihydroxy-acid dehydratase OS=Rhodopirellula baltica (strain SH1) GN=ilvD PE=3 SV=2//0
g1277	pink	no	46.8523	35.2425	45.5894	31.0481	31.4699	27.9329	24.2548	27.0201	28.4951	26.0503	28.5899	37.2427	27.6779	18.5638	24.2431	35.4494	32.8272	32.92	37.2504	41.9778	51.4545	36.0395	32.4988	36.4108	27.1128	41.7912	49.3656	39.9369	39.3077	31.0106	sp|O13861|TCD_SCHPO tRNA threonylcarbamoyladenosine dehydratase OS=Schizosaccharomyces pombe (strain 972 / ATCC 24843) GN=SPAC1A6.10 PE=3 SV=1//3.89587e-35
g1278	brown	no	3.45567	2.85536	3.96706	8.08202	8.69923	5.83757	5.16311	7.28585	6.06144	8.71125	6.91154	20.0933	14.3812	14.9175	15.2575	4.56771	4.53834	4.22741	19.1996	21.5311	15.4202	16.7006	17.7468	14.502	18.7382	12.8313	30.0737	37.414	25.9679	20.3589	sp|P47734|FADH_METMR S-(hydroxymethyl)glutathione dehydrogenase OS=Methylobacter marinus GN=fdh PE=3 SV=2//1.65121e-50
g1279	blue	no	25.8665	30.7831	23.5551	30.5558	33.2265	33.6736	30.958	30.5476	33.7506	35.7212	38.0696	41.5556	39.3744	39.5459	40.0934	29.1659	29.1782	27.0615	34.6807	35.4412	35.0804	33.0906	32.9779	36.46	34.3606	26.4631	30.4794	26.5206	28.1756	36.5748	-//-
g128	blue	no	23.8295	28.7826	24.662	25.6158	26.9788	27.9531	27.5412	28.383	28.4211	26.9303	31.3584	32.0522	27.0097	28.278	28.1805	25.696	26.4935	26.9859	27.1258	29.4756	31.8455	29.1849	29.1534	30.2521	30.8783	28.0522	25.8946	21.9405	24.1334	30.2801	-//-
g1280	turquoise	no	66.062	70.8387	64.0571	96.0058	103.921	98.443	115.496	111.431	106.712	109.398	107.024	110.392	108.755	120.717	121.229	76.6147	82.8705	79.4397	78.946	85.9758	63.8416	89.382	90.6531	93.3475	118.28	109.563	110.855	112.773	129.355	117.403	sp|Q28389|PAG_HORSE Pregnancy-associated glycoprotein OS=Equus caballus GN=PAG PE=2 SV=1//3.96773e-12
g1281	greenyellow	no	29.4643	1.78652	30.6613	40.6748	41.3862	35.7197	30.3852	42.6278	45.3072	28.3276	41.9005	36.2015	32.8744	11.435	15.9561	36.004	27.2128	33.6415	30.0828	37.9975	30.4774	35.037	31.8624	23.9793	10.5588	12.6841	36.8958	25.3543	9.32145	33.9422	-//-
g1282	grey	no	0	0	0	0	0	0	0	0	0	0	0	0	0	0	0	0	0	0.0679002	0	0.0677425	0	0	0	0	0	0	0	0	0	0.0343862	-//-
g1283	greenyellow	no	558.322	1003.28	586.696	667.969	649.621	753.057	683.403	678.237	642.351	683.64	633.273	604.433	654.54	688.443	660.536	541.953	620.809	588.908	613.624	568.381	625.536	654.526	682.006	685.213	761.03	624.753	620.76	585.107	627.848	616.746	sp|Q9C3Y4|RHOA_EMENI GTP-binding protein rhoA OS=Emericella nidulans (strain FGSC A4 / ATCC 38163 / CBS 112.46 / NRRL 194 / M139) GN=rhoA PE=3 SV=1//7.73492e-122
g1284	midnightblue	no	133.199	229.686	129.36	113.521	107.655	139.359	127.936	120.1	133.303	141.969	146.063	88.7441	122.733	139.516	105.472	143.711	153.511	152.612	113.797	112.189	118.171	135.44	131.372	138.844	113.019	126.59	66.6075	79.2562	97.5977	103.512	-//-
g1285	turquoise	no	4.76308	3.96566	4.55942	3.80442	4.43556	3.8173	3.33257	3.10199	3.45256	3.66697	3.71426	3.85568	3.28086	2.56679	2.79678	6.39797	6.33829	6.21449	4.64808	5.19561	5.82592	5.29134	5.74703	5.135	3.85516	4.11027	4.47622	3.05497	3.32513	3.85097	sp|Q55168|PHY1_SYNY3 Phytochrome-like protein cph1 OS=Synechocystis sp. (strain PCC 6803 / Kazusa) GN=cph1 PE=1 SV=1//2.81469e-44
g1286	yellow	yes	43.0399	51.1954	45.3365	45.0437	44.3641	38.8563	41.9649	40.404	41.08	57.4352	44.2775	63.1722	61.326	78.9925	82.5728	51.4938	48.5066	47.7859	72.9806	69.0364	69.6019	64.277	65.8146	67.7369	74.7411	65.7218	63.7643	62.5182	60.5573	61.1749	-//-
g1287	blue	no	50.9552	39.1604	51.6854	94.8523	88.349	97.2411	87.5832	93.0278	98.4961	90.6184	99.617	73.1715	88.4551	79.1733	69.8501	41.6532	40.1666	40.7553	70.2934	67.8652	72.7354	76.2949	75.8668	78.7754	68.963	54.9828	57.5798	47.7896	42.5918	71.0254	-//-
g1288	blue	no	10.4496	12.0512	11.0305	7.90444	8.86403	6.56775	7.43105	6.92195	8.28084	7.78337	8.18557	7.02744	6.85492	7.75653	6.46501	8.83213	10.4718	8.93343	8.89889	9.67353	11.5937	6.91314	8.87747	8.60599	9.59345	8.76915	10.0891	9.53286	9.78681	8.01096	sp|Q10227|YD03_SCHPO Uncharacterized protein C2E12.03c OS=Schizosaccharomyces pombe (strain 972 / ATCC 24843) GN=SPAC2E12.03c PE=4 SV=1//8.17275e-28
g1289	turquoise	no	8.87488	6.75446	8.14129	4.16091	3.98513	3.85633	3.7315	4.21759	4.59441	5.2391	6.5775	9.83194	4.85662	2.52188	3.9767	8.31771	7.0087	8.11142	6.29026	6.84563	9.21246	6.46044	5.93736	7.46626	6.26451	7.5317	10.3988	6.88468	5.23089	8.72301	sp|Q02959|HOS3_YEAST Histone deacetylase HOS3 OS=Saccharomyces cerevisiae (strain ATCC 204508 / S288c) GN=HOS3 PE=1 SV=1//2.0969e-56
g129	red	no	31.0901	19.1861	30.5664	48.6925	50.6018	55.0989	50.6912	54.4001	54.0312	52.2758	57.8158	56.3092	54.2329	49.2463	49.1177	40.3598	39.0563	39.8152	50.7764	52.6071	47.3286	54.6275	51.9054	54.2403	47.5247	38.3293	41.9378	38.5407	37.6092	52.7104	-//-
g1290	green	no	13.0485	10.2956	11.7065	13.4866	13.6177	11.7191	12.0003	11.3004	11.7524	11.3131	10.5736	12.9505	12.1165	8.17066	9.29887	6.94801	7.04177	6.46722	13.9727	15.3154	18.6934	13.5448	11.236	11.4156	10.1575	16.8372	22.9282	18.8018	16.2372	13.1354	sp|O42650|RIO1_SCHPO Serine/threonine-protein kinase rio1 OS=Schizosaccharomyces pombe (strain 972 / ATCC 24843) GN=rio1 PE=3 SV=2//1.08862e-91
g1291	turquoise	no	57.1041	44.9529	53.5842	33.2829	41.4719	33.8978	31.2541	34.6663	38.007	38.1504	42.7125	51.3489	35.8689	31.4677	34.9396	49.8304	47.5231	50.2111	38.7123	43.9193	42.2796	43.1322	43.5313	41.8948	41.7293	42.2179	46.3012	35.1631	32.8206	45.7653	sp|Q09697|RGA8_SCHPO Rho-GTPase-activating protein 8 OS=Schizosaccharomyces pombe (strain 972 / ATCC 24843) GN=rga8 PE=1 SV=1//7.74969e-13
g1292	magenta	no	38.5753	29.8778	37.7378	34.773	38.0246	35.1779	32.3205	35.2366	35.475	33.6839	35.0683	41.9992	34.9067	27.9652	29.9692	34.9022	32.7501	35.3545	35.5107	39.1467	41.2411	37.2073	38.7447	38.943	34.3068	36.3676	41.2204	31.2561	30.0637	37.5898	sp|O42632|KPC1_COCHE Protein kinase C-like OS=Cochliobolus heterostrophus GN=PKC1 PE=3 SV=1//2.41399e-150
g1293	brown	no	49.723	48.935	47.7519	54.4456	56.2342	52.268	51.0876	54.9037	51.5731	61.2748	58.0364	71.6859	62.1528	51.7063	59.2426	55.9294	58.3855	62.4842	56.7755	55.4808	65.9477	60.6316	58.5775	60.1625	64.4994	75.9376	73.7749	70.2125	59.6204	72.3956	sp|P05375|PEM2_YEAST Phosphatidyl-N-methylethanolamine N-methyltransferase OS=Saccharomyces cerevisiae (strain ATCC 204508 / S288c) GN=OPI3 PE=1 SV=1//7.71213e-58
g1294	turquoise	no	0.778286	1.98013	0.859371	3.22217	3.64571	1.70142	3.66083	2.96423	3.80472	2.67491	3.75104	5.28532	4.01669	4.09606	4.90191	1.19282	1.20008	1.16501	3.884	3.25731	2.48831	3.17609	2.79905	3.69252	4.22175	3.67109	5.90458	7.71174	5.71606	3.51078	-//-
g1295	green	no	5.72508	9.31012	5.38971	8.21658	8.79207	6.12721	6.07507	4.88627	5.61601	4.05536	3.89772	5.07681	5.13922	6.12873	6.19529	5.35704	4.16979	3.32258	6.62725	6.23231	7.22132	6.44574	6.41903	5.97673	6.93277	10.325	12.9544	11.2364	14.9303	6.68468	sp|P19541|RDS2_YEAST Regulator of drug sensitivity 2 OS=Saccharomyces cerevisiae (strain ATCC 204508 / S288c) GN=RDS2 PE=1 SV=2//1.9637e-06
g1296	blue	no	31.3979	27.093	29.5621	17.8552	17.0762	16.171	16.8136	16.9374	17.8035	17.7583	20.3751	18.5032	18.7203	14.2396	13.3291	29.9351	27.4794	30.7188	19.0842	20.4404	24.0769	21.0699	21.0817	21.0645	15.8499	26.3358	23.8409	25.1151	23.3029	21.6631	sp|O94653|BMS1_SCHPO Ribosome biogenesis protein bms1 OS=Schizosaccharomyces pombe (strain 972 / ATCC 24843) GN=bms1 PE=1 SV=2//6.30463e-111
g1297	blue	no	20.8517	23.0369	20.499	31.1259	38.3942	33.5423	33.302	39.1658	39.2492	40.8814	41.1011	50.6515	38.1872	40.4335	44.2968	14.4166	14.6554	15.7833	24.9452	28.343	27.9162	29.4357	31.5161	29.7577	36.9678	47.3343	37.7816	31.9387	32.2556	37.8295	sp|Q9UUD1|SREBP_SCHPO Sterol regulatory element-binding protein 1 OS=Schizosaccharomyces pombe (strain 972 / ATCC 24843) GN=sre1 PE=1 SV=1//1.22091e-06
g1298	black	no	16.9507	12.1348	16.358	14.9126	17.6127	14.7776	14.5482	17.2603	17.9243	20.5637	21.9214	29.8188	21.2455	15.4315	18.7507	16.9402	17.7834	17.1234	19.3537	21.9019	22.931	18.8768	19.6968	19.2718	20.5885	27.332	23.1526	18.8811	18.7804	26.6242	sp|Q09695|YA22_SCHPO Uncharacterized protein C2F7.02c OS=Schizosaccharomyces pombe (strain 972 / ATCC 24843) GN=SPAC2F7.02c PE=1 SV=1//2.04303e-83
g1299	green	no	10.3168	15.6046	9.45968	10.3492	11.6829	7.94507	7.67087	8.43231	7.35026	6.04864	6.7426	9.01109	7.54372	8.18913	8.5163	16.466	16.9205	16.3996	18.7844	21.6561	11.5626	10.8011	11.1322	11.3111	9.32806	10.5699	17.3819	17.875	18.1035	6.63503	sp|P40317|SOK1_YEAST Protein SOK1 OS=Saccharomyces cerevisiae (strain ATCC 204508 / S288c) GN=SOK1 PE=1 SV=2//3.44328e-12
g13	blue	no	181.683	170.943	185.508	233.959	249.75	262.024	271.379	288.881	281.101	290.604	309.91	318.64	282.562	290.811	275.703	150.577	149.28	153.906	176.161	179.849	198.661	219.071	222.42	214.388	188.988	203.08	165.465	158.252	157.705	203.096	sp|Q24537|HMG2_DROME High mobility group protein DSP1 OS=Drosophila melanogaster GN=Dsp1 PE=2 SV=1//2.10413e-11
g130	cyan	no	38.7714	29.5487	38.7868	43.8406	47.9398	46.6792	46.0366	45.271	45.8443	36.1964	39.9159	37.277	39.2286	37.391	34.7474	45.958	41.7555	43.5253	36.9448	40.6911	32.9573	37.5576	36.4898	36.5715	34.5843	33.0801	35.4891	35.5887	32.6291	39.8585	sp|Q9UUK1|CTBL1_SCHPO Beta-catenin-like protein 1 homolog OS=Schizosaccharomyces pombe (strain 972 / ATCC 24843) GN=ctnnbl1 PE=1 SV=1//1.50278e-55
g1300	black	no	14.6187	11.375	13.8276	15.8323	16.2354	15.9004	15.2989	14.366	16.135	14.1051	16.547	16.8133	16.1251	14.1785	13.6394	14.7116	12.1979	12.84	18.0284	18.87	19.339	19.7104	19.6703	17.8288	20.3996	16.6827	18.2814	15.7564	15.7826	20.0842	sp|Q8N371|KDM8_HUMAN Lysine-specific demethylase 8 OS=Homo sapiens GN=KDM8 PE=1 SV=1//1.36199e-28
g1301	green	no	24.0086	20.2461	23.6665	24.0683	26.912	24.7308	22.5809	26.7551	26.6348	24.0901	26.3618	28.0583	25.3096	26.6359	25.1713	23.371	23.6391	22.3379	23.9923	25.8362	23.9154	24.9232	23.8586	25.885	23.213	21.6672	24.7814	17.991	17.9209	25.2722	sp|Q7LKZ6|YJMD_SCHPO Probable phospholipase C1020.13c OS=Schizosaccharomyces pombe (strain 972 / ATCC 24843) GN=SPCC1020.13c PE=3 SV=1//1.06493e-44
g1302	turquoise	no	13.1291	8.96429	12.1156	9.65778	10.5404	10.7821	9.01686	9.23855	8.83338	8.75618	9.46584	12.0809	9.46927	6.1317	7.00159	13.5804	13.1972	12.6421	12.4338	13.9256	14.0347	11.9293	12.1838	10.8288	8.23939	9.27529	11.0576	8.12253	6.81671	9.75679	-//-
g1303	blue	no	138.171	168.378	137.727	88.9128	87.4411	105.121	82.8866	82.0415	89.1185	94.5036	97.7123	92.8796	84.9026	86.8676	82.5483	132.977	136.843	131.266	102.018	107.128	121.627	99.0731	100.125	106.198	83.8851	97.3713	83.7866	82.1007	80.3733	76.6236	sp|O94321|MPR1_SCHPO Multistep phosphorelay regulator 1 OS=Schizosaccharomyces pombe (strain 972 / ATCC 24843) GN=mpr1 PE=1 SV=1//4.93484e-33
g1304	blue	no	1604.1	1511.53	1663.08	2091.47	1920.08	2191.62	2091.29	2195.38	2064.17	2172.88	1819.68	1726.66	1965.95	1827.77	1878.72	1625.99	1671.77	1598.84	1958.91	1865.57	1809.9	2093.5	2129.39	2068.5	2072.58	1761.34	1855.11	1722.43	1690.26	2071.23	sp|P07144|VDAC_NEUCR Mitochondrial outer membrane protein porin OS=Neurospora crassa (strain ATCC 24698 / 74-OR23-1A / CBS 708.71 / DSM 1257 / FGSC 987) GN=B7H23.070 PE=2 SV=1//2.30056e-78
g1305	magenta	no	86.7408	36.2873	82.5936	102.203	103.59	94.4315	89.0094	93.7428	97.3214	74.498	79.0405	101.369	91.6545	56.2733	65.2609	89.1746	89.1975	83.6727	127.193	129.625	118.863	117.355	113.239	105.62	93.2806	92.6949	153.176	117.656	81.7953	111.674	sp|P79058|IGO1_SCHPO mRNA stability protein mug134 OS=Schizosaccharomyces pombe (strain 972 / ATCC 24843) GN=mug134 PE=2 SV=4//1.69961e-21
g1306	green	no	2.73311	2.30976	1.99565	6.80592	7.97527	4.2841	4.43958	4.53397	5.79709	2.83968	3.85542	9.1917	6.37547	6.94733	7.64002	7.71742	7.72948	8.57953	13.0552	11.6722	8.67101	8.32259	7.56839	6.38416	6.58825	6.09242	16.4115	17.0007	11.6935	4.13698	sp|Q9JMA7|CP341_MOUSE Cytochrome P450 3A41 OS=Mus musculus GN=Cyp3a41a PE=2 SV=2//1.7151e-38
g1307	pink	no	390.835	217.096	385.973	178.294	178.473	192.881	159.537	159.994	173.445	178.103	177.86	192.154	164.824	105.259	122.897	295.427	304.178	306.18	273.66	266.575	352.798	221.978	216.254	227.199	141.428	236.947	199.565	188.239	134.749	165.11	sp|Q09184|CDB4_SCHPO Curved DNA-binding protein OS=Schizosaccharomyces pombe (strain 972 / ATCC 24843) GN=cdb4 PE=1 SV=1//1.07953e-64
g1308	turquoise	no	11.259	19.7847	11.3129	17.8053	19.0828	14.6375	16.27	16.0964	14.6067	12.9134	14.525	15.5937	14.0899	15.2446	15.2126	12.2074	12.9001	12.2958	14.1042	14.9815	13.0381	12.3801	13.2825	13.1545	15.1976	14.5691	14.3383	15.3682	17.0961	15.6734	sp|Q00333|NPBL_COPC7 Protein rad9 OS=Coprinopsis cinerea (strain Okayama-7 / 130 / ATCC MYA-4618 / FGSC 9003) GN=rad9 PE=2 SV=2//9.44811e-10
g1309	turquoise	no	7.5998	0.872023	8.42752	5.54767	8.68721	5.31644	3.32207	6.04082	8.20397	2.82228	5.46539	6.61678	3.94392	1.36028	1.71994	9.33297	4.80816	8.76519	4.3486	7.95756	7.39998	4.23699	5.34696	3.71614	1.8181	1.83367	5.20123	2.26958	1.29641	5.55784	-//-
g131	blue	no	25.9312	33.5359	28.0366	48.9639	42.0419	42.5466	56.3231	52.2159	52.3601	49.4338	47.269	43.2738	50.2475	58.1707	49.2018	36.2063	37.1386	36.9761	34.1983	34.3644	25.5275	38.7905	37.2252	37.4128	44.928	39.8371	34.8682	38.6739	44.4382	45.082	sp|Q10355|YDB2_SCHPO Uncharacterized RNA-binding protein C22E12.02 OS=Schizosaccharomyces pombe (strain 972 / ATCC 24843) GN=SPAC22E12.02 PE=3 SV=1//9.32388e-44
g1310	black	no	16.9115	14.5382	18.2209	31.7255	37.11	31.4739	29.5147	33.5699	35.3239	29.3041	36.0239	39.1514	35.0364	29.4795	31.4647	22.5342	20.729	22.0854	32.8499	39.8005	39.7912	38.5633	37.9868	38.6608	35.5496	34.8315	46.1164	33.7245	29.4141	46.0001	-//-
g1311	turquoise	no	14.1454	9.1185	13.6084	7.87459	9.60112	6.91761	7.40923	6.66768	7.66052	6.74453	8.31298	11.2374	8.60011	5.33708	5.84471	17.5656	17.0931	18.0976	9.44181	11.286	12.218	10.2232	10.4044	10.6843	8.65682	11.4993	15.0001	12.9863	9.66811	11.7957	sp|O14188|RNG2_SCHPO Ras GTPase-activating-like protein rng2 OS=Schizosaccharomyces pombe (strain 972 / ATCC 24843) GN=rng2 PE=1 SV=1//4.68382e-11
g1312	brown	no	486.873	402.194	498.017	338.623	354.513	309.147	301.35	288.113	288.131	250.576	263.115	297.189	256.192	246.842	278.463	483.516	472.755	503.221	292.588	301.156	291.764	266.087	258.478	268.536	229.415	239.066	234.344	196.015	185.538	218.046	sp|Q9SRQ3|PE191_ARATH Peroxisome biogenesis protein 19-1 OS=Arabidopsis thaliana GN=PEX19-1 PE=1 SV=1//5.59965e-16
g1313	green	no	65.4375	56.6344	68.7034	93.4515	98.3433	105.418	75.5663	90.3359	83.1266	74.7474	69.3742	60.1206	69.7171	54.7113	57.3265	54.2053	56.7057	53.6106	68.2854	67.3725	67.0393	67.3883	71.0453	59.9394	50.1543	43.8322	52.9054	49.2455	35.7183	65.2207	sp|Q9UT60|YKJ6_SCHPO Uncharacterized oxidoreductase C513.06c OS=Schizosaccharomyces pombe (strain 972 / ATCC 24843) GN=SPAC513.06c PE=3 SV=1//1.25155e-48
g1314	pink	no	144.55	101.831	149.032	70.5592	70.9402	70.9935	66.648	57.9141	61.4915	63.8691	55.3447	74.9898	86.9361	71.9784	74.0986	117.006	116.512	111.761	95.9665	92.0654	120.528	92.346	83.6202	94.978	69.9604	173.236	159.1	157.663	189.438	66.9273	sp|Q6C846|ARGD_YARLI Acetylornithine aminotransferase, mitochondrial OS=Yarrowia lipolytica (strain CLIB 122 / E 150) GN=ARG8 PE=3 SV=1//4.02279e-138
g1315	blue	no	88.147	124.091	91.7458	74.7734	71.9819	55.5398	72.0101	60.9987	63.4836	59.7001	53.8435	74.4015	67.6186	70.7843	72.7587	116.192	126.126	121.352	98.0199	95.8682	78.1707	82.9488	85.2373	83.8756	88.9727	73.2553	109.764	118.735	124.403	80.8036	-//-
g1316	green	no	19.0952	23.0923	21.995	16.1453	16.8756	12.9031	18.6835	13.7341	13.3251	13.5155	15.356	21.2465	20.5688	16.592	22.7741	27.3408	29.2339	29.1013	41.34	39.0141	42.0298	29.522	30.8317	29.2352	29.0546	40.3113	52.3229	58.4112	48.1617	30.0569	-//-
g1317	brown	no	95.2987	85.8547	92.7769	221.657	220.095	173.317	232.271	206.841	228.503	194.909	208.13	315.109	249.705	295.413	297.047	140.796	141.852	133.297	247.301	234.697	185.666	276.38	282.581	254.597	313.413	265.599	335.053	327.769	323.331	308.474	sp|P11178|ODBA_BOVIN 2-oxoisovalerate dehydrogenase subunit alpha, mitochondrial OS=Bos taurus GN=BCKDHA PE=1 SV=1//5.94359e-138
g1318	yellow	no	104.555	96.9665	106.707	115.826	108.882	124.724	114.137	118.703	109.687	118.641	110.74	108.879	110.016	107.72	113.406	117.527	113.96	118.827	136.573	136.663	147.838	132.522	125.982	132.766	133.866	143.063	120.223	127.176	143.499	123.76	sp|P08466|NUC1_YEAST Mitochondrial nuclease OS=Saccharomyces cerevisiae (strain ATCC 204508 / S288c) GN=NUC1 PE=1 SV=1//3.20752e-85
g1319	brown	no	19.9262	22.306	18.8562	38.0875	36.4771	32.9051	35.1401	36.5162	36.5962	45.791	42.5256	58.8487	42.9365	36.7414	40.7634	17.6251	15.8005	18.3103	42.8117	44.8658	53.4698	40.8535	40.1186	43.1551	51.2507	54.0774	58.0251	51.6904	43.9065	52.9307	sp|Q8N2U9|PQLC1_HUMAN PQ-loop repeat-containing protein 1 OS=Homo sapiens GN=PQLC1 PE=1 SV=1//3.12041e-12
g132	turquoise	no	11.6879	9.01174	11.2319	5.69054	6.8715	7.36854	5.40068	6.51174	7.28977	7.52355	10.0599	9.26237	7.8882	5.90596	5.83481	16.576	14.8859	17.19	10.9017	13.336	14.2516	10.0182	11.1643	9.75859	5.88131	8.79073	7.9468	7.27373	5.56571	6.06822	sp|Q924D0|RT4I1_MOUSE Reticulon-4-interacting protein 1, mitochondrial OS=Mus musculus GN=Rtn4ip1 PE=1 SV=2//3.36043e-16
g1320	blue	no	18.7102	17.4074	19.1067	24.7765	26.3588	26.1203	23.6387	22.9023	25.938	25.7918	25.5403	27.2904	23.8647	22.1912	21.0446	15.6116	16.4344	16.4987	24.9914	26.2973	28.0743	29.0407	29.2464	28.3071	25.3329	24.2784	22.8144	20.2311	22.0281	25.9578	sp|P31531|1A1C_SOYBN 1-aminocyclopropane-1-carboxylate synthase OS=Glycine max GN=ACS1 PE=2 SV=1//2.13801e-39
g1321	black	no	37.2496	38.3051	40.2127	43.6078	42.7562	40.6407	34.2098	36.6583	38.4477	40.085	36.2015	43.0277	32.7815	36.0087	36.642	32.1873	32.136	30.0454	46.3229	44.3358	52.8622	40.2664	40.9362	46.7902	41.8125	44.0093	38.8429	32.6186	31.3958	37.7349	sp|Q8N0X4|CLYBL_HUMAN Citrate lyase subunit beta-like protein, mitochondrial OS=Homo sapiens GN=CLYBL PE=1 SV=2//3.63714e-41
g1322	salmon	no	7.62972	7.05177	6.62074	11.685	11.0918	8.61443	10.1332	6.5329	8.51287	10.6415	8.60318	13.2104	9.59194	16.8455	14.8935	7.91261	9.19143	8.23638	14.1704	13.8905	14.2864	11.1972	11.7243	9.81984	13.4422	7.31301	11.3205	12.1826	10.3587	7.72233	sp|P24473|GSTK1_RAT Glutathione S-transferase kappa 1 OS=Rattus norvegicus GN=Gstk1 PE=1 SV=3//6.78524e-27
g1323	yellow	no	22.1904	37.6638	21.0416	21.8414	21.7783	24.4838	20.9139	17.1443	20.7761	24.6747	24.6568	16.8598	20.706	28.206	19.5476	19.3714	18.2899	19.2251	17.383	19.0192	19.2111	18.2422	19.0169	22.2783	19.6069	16.1284	11.5574	10.1236	13.3319	12.2292	sp|P26045|PTN3_HUMAN Tyrosine-protein phosphatase non-receptor type 3 OS=Homo sapiens GN=PTPN3 PE=1 SV=2//3.59774e-31
g1324	magenta	yes	34.2452	21.0892	32.3026	31.2972	37.3201	35.2763	30.4386	30.0644	33.7463	31.2353	39.4123	40.9932	34.9986	30.3612	28.9217	35.7903	34.9284	34.7596	36.4158	40.4641	40.9266	38.6461	34.591	37.6818	27.0036	29.048	31.86	25.0692	20.281	30.0918	-//-
g1325	green	no	13.9172	16.2942	13.6741	10.9111	12.4815	10.2214	9.6095	10.1006	10.8959	10.2944	11.39	16.3563	11.9867	11.0695	12.037	13.7854	15.111	15.1403	13.9434	16.3808	15.7497	15.1807	14.6242	15.2887	16.4124	15.9471	17.9686	14.8311	15.8741	15.6171	sp|Q62796|RBP1_RAT RalA-binding protein 1 OS=Rattus norvegicus GN=Ralbp1 PE=1 SV=3//2.78385e-17
g1326	green	no	23.044	10.5493	22.4897	24.4559	25.7035	16.5642	20.7878	21.7755	21.058	14.6491	16.1807	17.1267	18.2334	7.87909	11.0943	17.7583	16.3307	17.1627	26.7093	30.3432	30.2677	22.3878	19.3174	19.7347	12.7196	22.26	43.2581	43.3222	23.8671	18.3735	sp|P87137|YDM6_SCHPO Uncharacterized protein C57A7.06 OS=Schizosaccharomyces pombe (strain 972 / ATCC 24843) GN=SPAC57A7.06 PE=1 SV=1//7.56229e-22
g1327	green	no	58.2747	94.3358	60.9702	64.006	55.362	57.159	63.3815	48.5011	55.6503	56.0298	50.059	51.6956	59.2774	57.5916	63.4775	54.535	52.3683	59.6593	78.4831	69.3601	90.6163	67.1096	59.1837	66.0803	70.1224	106.404	86.8387	125.761	158.322	54.8399	sp|Q1MTQ9|NIP7_SCHPO 60S ribosome subunit biogenesis protein nip7 OS=Schizosaccharomyces pombe (strain 972 / ATCC 24843) GN=nip7 PE=3 SV=1//1.45669e-96
g1328	brown	no	5.47714	6.31137	4.6335	9.64652	8.28706	7.84976	8.01095	8.73338	8.79662	10.068	10.3438	10.6147	11.1424	10.5118	10.9118	5.66315	5.76328	4.46651	12.1948	9.89848	15.2824	9.29264	9.24981	9.55407	13.2135	14.1569	13.4133	14.6392	14.4291	11.4951	sp|Q9VCR7|CTNS_DROME Cystinosin homolog OS=Drosophila melanogaster GN=CG17119 PE=1 SV=2//3.01791e-29
g1329	red	no	28.1068	41.2835	26.8922	18.2099	18.8216	18.4284	18.7214	18.2508	17.5014	18.501	21.1448	20.9946	18.8163	20.2138	20.1604	29.215	27.828	26.3372	22.4131	24.7367	23.9961	21.7346	21.2541	22.3285	22.2312	23.2573	20.6603	17.7006	22.2584	20.3569	sp|O94538|SNU66_SCHPO U4/U6.U5 tri-snRNP-associated protein snu66 OS=Schizosaccharomyces pombe (strain 972 / ATCC 24843) GN=snu66 PE=1 SV=1//2.07001e-22
g133	purple	no	0	0.0807242	0.0146506	0.0514985	0.618965	0.0613589	0.0678371	0.168913	0.171363	0.76467	0.8095	1.84894	0.630266	1.5583	2.09084	0.201068	0.0900196	0.175317	0.12039	0.17491	0.352686	0.0684608	0.15348	0.0570704	0.915571	0.721955	0.515013	0.490228	1.12834	0.355139	sp|O57383|DPOLB_XENLA DNA polymerase beta OS=Xenopus laevis GN=polb PE=1 SV=3//3.30441e-27
g1330	blue	no	1406.03	2408.87	1399.83	7866.44	7163.53	8626.57	10058	9763.39	9306.12	8472.06	7916.57	5300.82	7807.03	9628.82	8601.69	1913.03	1980.76	1864.01	4424.69	4060.94	3411.87	5771.72	5881.91	5469.54	6492.34	4687.11	4528.08	4536.16	5373.95	5636.52	-//-
g1331	pink	no	223.048	252.717	234.008	237.854	214.341	220.467	207.114	202.47	213.804	228.275	197.824	204.048	210.672	217.503	211.543	200.609	205.296	207.075	246.382	232.688	269.733	221.134	225.675	244.523	226.678	231.527	196.563	174.39	203.827	201.938	sp|O14250|PSA6_SCHPO Probable proteasome subunit alpha type-6 OS=Schizosaccharomyces pombe (strain 972 / ATCC 24843) GN=SPAC6G10.04c PE=3 SV=1//3.06464e-95
g1332	turquoise	no	116.309	134.364	110.608	130.932	124.995	132.215	117.153	118.041	114.984	125.097	124.349	124.459	115.606	119.627	129.882	67.0096	67.3393	70.6244	94.2708	96.8249	104.729	91.7298	96.3868	100.402	113.608	115.795	101.528	86.2181	101.145	106.216	sp|O13950|SRPB_SCHPO Signal recognition particle receptor subunit beta OS=Schizosaccharomyces pombe (strain 972 / ATCC 24843) GN=srp102 PE=3 SV=1//6.21273e-06
g1333	green	no	230.63	179.711	231.697	382.319	369.082	358.832	331.263	344.151	323.976	212.741	214.985	205.366	229.069	226.877	275.912	257.067	242.115	235.009	248.683	233.145	148.112	370.773	356.304	347.883	427.453	421.78	816.624	811.315	944.161	358.344	sp|Q54NS8|AIFB_DICDI Apoptosis-inducing factor homolog B OS=Dictyostelium discoideum GN=aifB PE=3 SV=1//1.25446e-15
g1334	cyan	no	9.2479	10.3902	9.35498	33.6835	30.1989	20.2276	29.3859	24.4149	21.9584	10.2474	10.238	9.04034	11.1639	11.9344	11.2294	11.9906	12.2459	11.7219	17.5069	19.5732	11.1833	15.7129	16.6703	14.2065	14.4521	9.25077	18.1717	15.7298	16.4444	8.94026	-//-
g1335	red	no	46.2678	32.6873	43.8707	55.1669	59.7938	62.3806	59.1725	63.6943	62.3555	56.1197	61.1559	58.7507	53.437	51.5482	55.1756	47.0555	42.3683	47.4175	38.2444	43.7021	41.5859	46.3154	45.0945	45.4144	42.7987	40.6343	44.66	36.3271	35.5652	51.7658	sp|Q6C0L2|COX10_YARLI Protoheme IX farnesyltransferase, mitochondrial OS=Yarrowia lipolytica (strain CLIB 122 / E 150) GN=COX10 PE=3 SV=1//2.30437e-37
g1336	turquoise	no	165.906	366.84	173.008	277.043	280.164	291.332	279.862	258.589	270.354	277.011	249.572	285.521	300.815	369.694	394.403	153.598	172.412	161.711	262.129	238.254	259.31	253.768	256.649	287.648	395.836	287.514	337.848	341.897	447.423	305.296	sp|Q9TU03|GDIR2_BOVIN Rho GDP-dissociation inhibitor 2 OS=Bos taurus GN=ARHGDIB PE=2 SV=3//3.1773e-41
g1337	greenyellow	no	91.6609	185.974	102.059	116.741	95.3538	99.3385	113.865	109.807	99.0992	120.755	110.558	106.877	121.966	158.863	145.246	104.027	123.432	114.04	111.637	110.606	116.824	111.708	120.747	114.291	169.371	156.426	125.233	136.96	183.026	114.462	sp|Q9VLM5|DAD1_DROME Dolichyl-diphosphooligosaccharide--protein glycosyltransferase subunit DAD1 OS=Drosophila melanogaster GN=l(2)k12914 PE=3 SV=1//8.70583e-41
g1338	pink	no	255.531	146.151	244.393	148.982	144.056	144.964	130.2	121.045	136.933	123.132	128.87	142.801	118.611	82.0921	93.9625	162.511	165.866	164.359	161.206	168.088	203.487	151.063	139.587	150.169	93.2173	160.651	135.782	135.121	111.475	96.7253	sp|Q9HGI6|ERF3_DEBHA Eukaryotic peptide chain release factor GTP-binding subunit OS=Debaryomyces hansenii (strain ATCC 36239 / CBS 767 / JCM 1990 / NBRC 0083 / IGC 2968) GN=SUP35 PE=3 SV=4//0
g1339	yellow	no	20.3422	28.6498	18.1328	22.1485	26.4773	22.825	18.6598	19.9471	21.1138	20.8613	25.4135	29.8903	24.8935	20.3088	24.4063	17.8025	16.1096	18.6152	27.3263	30.2406	37.0918	25.2955	24.7773	30.687	24.011	24.249	32.0846	20.815	19.3787	24.5295	-//-
g134	blue	no	44.4998	37.12	43.4204	65.8319	67.4154	63.5036	69.4408	66.7155	66.9396	58.3165	64.2105	57.0433	61.0154	59.9617	57.0374	47.8437	43.9918	46.9485	50.3642	55.3355	47.1365	53.8704	54.4982	54.5354	52.8853	46.3153	53.0099	51.4352	47.7791	55.1346	sp|O74945|RIA1_SCHPO Ribosome assembly protein 1 OS=Schizosaccharomyces pombe (strain 972 / ATCC 24843) GN=ria1 PE=3 SV=1//0
g1340	brown	no	13.6387	10.4447	12.7489	20.4026	21.5388	17.4668	19.6413	18.1435	21.2603	18.6829	20.5044	25.3164	23.1571	20.0946	20.8683	16.4472	16.0837	16.6948	27.9794	30.5842	28.4195	28.758	29.3012	28.7104	29.8154	26.8237	40.5599	34.3635	29.3819	29.413	sp|O42626|NRC2_NEUCR Serine/threonine-protein kinase nrc-2 OS=Neurospora crassa (strain ATCC 24698 / 74-OR23-1A / CBS 708.71 / DSM 1257 / FGSC 987) GN=nrc-2 PE=3 SV=1//0
g1341	brown	no	79.5124	134.474	77.0057	140.607	123.431	138.377	146.296	133.073	140.25	154.33	120.867	142.728	143.109	206.644	211.917	82.9814	94.7394	93.755	151.409	150.42	139.008	131.337	132.914	128.134	191.258	139.014	173.155	150.041	214.733	146.793	sp|Q2V2P4|YI156_YEAST Uncharacterized protein YIL156W-B OS=Saccharomyces cerevisiae (strain ATCC 204508 / S288c) GN=YIL156W-B PE=3 SV=1//6.32015e-18
g1342	turquoise	no	180.331	178.766	176.346	71.3763	66.3599	61.0155	70.2257	65.9544	66.2508	49.5827	56.5939	53.0267	55.4089	66.913	54.9618	141.048	137.846	148.249	70.1765	72.7841	53.1666	60.5672	61.1889	57.1067	44.3016	45.0224	46.2133	54.1585	49.146	38.4835	-//-
g1343	grey	no	138.125	146.874	128.466	118.976	132.898	129.565	136.12	132.872	142.219	168.905	190.375	155.793	170.017	166.691	145.908	136.909	137.436	141.697	145.032	151.014	139.339	146.468	151.751	152.941	150.243	163.917	138.964	156.206	145.297	165.303	-//-
g1344	magenta	no	52.0265	29.1381	50.143	47.851	50.495	46.3599	37.4959	42.9008	44.2269	40.9607	44.8433	41.4846	41.7316	29.7317	34.001	33.6263	35.0241	35.832	51.7513	51.6559	58.889	51.7688	50.7	51.6673	39.4922	42.2148	44.4386	30.9394	29.9255	46.2868	sp|Q7LL04|YQK1_SCHPO UPF0676 protein C1494.01 OS=Schizosaccharomyces pombe (strain 972 / ATCC 24843) GN=SPCC1494.01 PE=3 SV=2//2.84241e-39
g1345	blue	yes	93.786	108.901	93.9621	119.866	134.907	126.057	122.342	126.993	124.864	126.727	127.511	116.779	133.643	140.782	132.636	70.7675	68.876	68.5503	110.284	106.995	111.724	124.371	131.61	128.429	136.097	109.739	108.84	90.2591	107.23	139.116	sp|P80324|OXDA_RHOTO D-amino-acid oxidase OS=Rhodosporidium toruloides GN=DAO1 PE=1 SV=1//4.72509e-62
g1346	purple	yes	1.27712	2.02517	1.76705	1.94623	4.36054	2.46072	2.24188	3.88941	2.85603	6.40069	6.39685	24.3844	9.65987	14.7133	23.7399	4.94122	5.2659	4.61948	7.67777	7.61094	5.74269	8.52561	7.57129	6.81458	9.82499	7.65034	8.87112	8.38348	13.3586	7.80902	sp|Q09788|ASL1_SCHPO Alkali-sensitive linkage protein 1 OS=Schizosaccharomyces pombe (strain 972 / ATCC 24843) GN=asl1 PE=1 SV=1//5.60269e-11
g1347	yellow	no	50.6762	45.2066	54.0009	48.3451	58.2215	40.8212	65.2336	60.3401	61.9742	76.8709	74.8618	114.319	84.4231	75.8801	74.5991	85.6341	87.9181	90.3406	95.6241	94.4274	74.2029	116.876	112.949	112.266	113.443	113.599	86.0353	100.765	62.0091	126.766	-//-
g1348	brown	no	3.92116	3.64666	3.38216	5.5798	5.73405	7.91957	5.39185	5.84752	6.87485	7.60537	11.2522	9.85949	10.3618	10.7518	9.4083	3.66139	3.33542	3.90361	8.74768	11.1058	12.5485	9.9854	11.5945	13.2201	7.27077	11.9996	6.6442	7.76796	7.55227	6.47832	-//-
g1349	greenyellow	no	1.08426	4.07792	0.792965	1.08397	1.59893	0.802587	1.00359	1.19129	1.7988	1.48996	2.51806	3.44516	2.0246	3.09541	2.82917	0.929573	0.947394	0.851581	1.92769	1.74776	3.40178	2.06887	2.18754	2.19658	3.2551	5.41945	1.21954	3.25352	3.34822	2.31648	-//-
g135	yellow	no	57.1588	65.8092	61.3339	53.6868	48.891	56.6605	56.0823	57.1077	53.6776	54.2234	51.2481	43.046	52.5436	53.0241	48.608	51.5129	54.0219	52.4153	40.2029	39.3284	41.1774	42.9517	40.6146	44.8565	42.5113	42.4074	30.2966	33.5616	36.4741	36.2553	sp|Q2HJH6|SNR40_BOVIN U5 small nuclear ribonucleoprotein 40 kDa protein OS=Bos taurus GN=SNRNP40 PE=2 SV=1//9.09091e-88
g1350	brown	yes	599.472	592.323	648.772	3079.1	3160.86	3165.82	2649.87	2168.09	2524.47	2875.03	2608.52	3684.91	4163.97	3969.39	3385.25	584.869	620.635	613.547	3533.01	3275.85	3072.32	3944.48	4484.05	4598.43	4782.67	3175.39	3789.83	3962.79	3652.76	4672.75	-//-
g1351	black	no	47.1287	17.2994	46.3382	46.9936	49.9044	43.9828	40.0493	45.767	47.3725	45.0433	54.8042	63.7067	50.2258	31.0679	37.4384	53.9583	47.7008	49.9166	62.2009	69.5406	75.4621	63.1806	56.8764	57.6601	44.8942	53.8532	75.1001	51.5664	35.1125	60.7354	sp|P49018|GPI8_YEAST GPI-anchor transamidase OS=Saccharomyces cerevisiae (strain ATCC 204508 / S288c) GN=GPI8 PE=1 SV=1//8.22926e-130
g1352	pink	no	277.683	212.82	286.573	159.161	138.597	142.503	141.749	146.632	148.937	151.153	138.653	180.212	166.809	111.708	132.678	277.759	259.192	275.536	217.278	227.12	246.334	195.49	192.499	196.101	152.796	180.366	217.352	191.335	161.056	151.983	sp|Q8VE97|SRSF4_MOUSE Serine/arginine-rich splicing factor 4 OS=Mus musculus GN=Srsf4 PE=2 SV=1//2.67372e-36
g1353	cyan	no	49.3613	42.5028	47.0886	59.1769	57.3292	57.2355	58.7227	57.7807	62.3168	50.3129	51.0521	52.4886	50.4901	55.5573	47.1932	51.0712	48.0251	50.5359	44.2935	56.108	41.3982	51.427	54.2458	48.277	45.9577	39.6218	52.4866	47.7104	48.3207	53.4416	sp|P40996|SCD2_SCHPO Protein scd2/ral3 OS=Schizosaccharomyces pombe (strain 972 / ATCC 24843) GN=scd2 PE=3 SV=1//1.57895e-61
g1354	turquoise	no	28.7197	20.9612	28.0752	22.706	21.3239	22.4418	21.7612	22.7878	22.3583	21.9802	23.029	29.3091	23.9166	18.9855	21.1787	26.7642	25.4367	27.2597	24.4533	26.7862	29.037	27.3008	25.8652	28.0888	22.2709	26.3214	29.1075	20.2279	19.2455	25.9716	sp|Q5ZMP7|AP3M1_CHICK AP-3 complex subunit mu-1 OS=Gallus gallus GN=AP3M1 PE=2 SV=1//2.82176e-54
g1355	grey	no	27.8444	45.7424	27.4354	29.4831	34.5327	36.1262	33.0972	36.02	35.135	53.4977	63.2052	44.2432	44.8378	52.6731	38.7619	40.6499	39.49	43.0714	43.6119	43.5219	46.2949	48.0248	46.7292	49.7797	41.8317	50.2404	24.912	31.6224	32.8896	45.9649	sp|O94673|YG75_SCHPO Uncharacterized membrane protein C776.05 OS=Schizosaccharomyces pombe (strain 972 / ATCC 24843) GN=SPBC776.05 PE=4 SV=2//3.35145e-70
g1356	pink	no	71.1167	53.3726	66.1264	42.077	42.38	40.062	39.1178	35.2038	37.8407	31.5483	29.527	40.5145	34.6124	25.151	29.7678	57.1466	52.2749	56.4773	55.8191	57.1187	68.9507	46.2375	41.4562	46.2982	33.434	53.9538	60.0981	59.0661	54.8247	34.7858	sp|Q4P2E9|ERB1_USTMA Ribosome biogenesis protein ERB1 OS=Ustilago maydis (strain 521 / FGSC 9021) GN=ERB1 PE=3 SV=1//0
g1357	blue	no	147.248	149.09	145.82	125.152	123.296	122.14	111.051	111.285	112.025	115.175	109.645	119.529	112.409	107.652	114.971	137.14	141.589	138.26	137.746	134.84	161.416	129.454	125.561	141.513	118.946	142.04	124.98	104.624	114.384	109.48	sp|Q4P2E8|ARP4_USTMA Actin-related protein 4 OS=Ustilago maydis (strain 521 / FGSC 9021) GN=ARP4 PE=3 SV=1//0
g1358	green	no	2422.59	3646.61	2509.12	3679.57	3632.12	4106.98	3919.17	4033.83	3829.47	4383.99	3938.1	2226.75	3631.26	4423.36	3493.98	2778.18	2855.41	2759.92	3247.65	3055.52	3026.33	3573.07	3825	3772.37	3670.44	2545.77	2189.69	2113.97	2388.75	3050.55	sp|O93868|MTDH_AGABI NADP-dependent mannitol dehydrogenase OS=Agaricus bisporus GN=mtdH PE=1 SV=3//2.21148e-100
g1359	pink	no	3.29395	1.7698	3.53321	0.94088	0.963794	1.05097	1.11545	1.09415	1.32348	1.17353	1.14747	1.74438	2.31704	1.16469	0.642152	1.65308	1.64466	1.70008	1.8971	1.99112	1.30111	1.68856	0.546798	0.93841	0.590383	1.20125	1.32319	1.15155	2.11574	1.04813	-//-
g136	blue	no	9.84801	11.9473	9.859	6.53876	7.97349	3.7805	6.29874	6.38908	6.01515	4.27196	4.79832	6.36485	6.31591	6.44661	7.2354	10.8787	11.4444	12.2364	10.4503	9.44402	3.2106	10.3418	9.05414	7.02945	4.59828	3.00099	8.34681	7.82043	7.03761	2.6904	-//-
g1360	yellow	no	83.9346	103.889	73.4791	42.6645	39.4697	58.9151	61.355	50.0318	52.5422	74.7726	88.1839	62.3262	70.6515	94.654	79.726	67.9565	63.828	63.8408	51.6615	48.4356	43.5382	51.2115	53.4636	58.9899	49.5161	53.7199	27.4689	42.6305	36.2653	37.6348	-//-
g1361	brown	yes	56.2616	76.4469	59.6173	87.7568	76.9584	71.1348	87.0466	82.2194	93.5665	129.023	122.264	141.864	138.743	130.595	148.707	49.3822	48.4437	49.1013	112.736	101.075	119.082	117.18	105.438	114.833	166.563	211.586	189.693	213.94	194.931	137.304	sp|Q6CFU5|ROT1_YARLI Protein ROT1 OS=Yarrowia lipolytica (strain CLIB 122 / E 150) GN=ROT1 PE=3 SV=1//8.02868e-22
g1362	black	no	107.008	82.5215	102.75	123.838	121.715	113.654	100.357	112.039	127.515	142.222	142.274	203.603	153.014	124.69	148.854	99.5898	97.937	101.909	152.265	162.701	155.506	140.609	136.872	152.906	153.576	192.592	205.832	179.732	146.486	161.792	sp|P32486|KRE6_YEAST Beta-glucan synthesis-associated protein KRE6 OS=Saccharomyces cerevisiae (strain ATCC 204508 / S288c) GN=KRE6 PE=1 SV=2//7.45565e-105
g1363	brown	no	14.4568	20.1502	14.925	17.7949	18.3601	14.6315	17.2446	15.5918	17.6045	16.3155	17.8802	31.9039	20.1751	27.2271	25.4406	17.9763	16.9796	18.6424	22.0403	23.9131	22.8493	23.5252	24.4878	26.9144	28.6003	25.827	30.027	29.2761	32.6828	27.4937	-//-
g1364	black	no	4.67141	5.22917	4.24173	6.3416	6.32081	6.08859	5.32686	5.80472	6.19675	5.51837	5.56371	6.19764	5.00537	4.51667	6.16317	3.90831	3.19665	3.60329	7.16257	8.13771	8.62391	6.13162	5.30074	5.39338	5.50614	6.03637	8.4206	8.93478	6.84951	5.62105	-//-
g1365	greenyellow	no	33.8186	42.0171	30.9256	29.1511	26.173	25.0809	29.1593	22.5098	22.5552	28.6265	31.4757	31.9566	24.4755	29.2147	30.7307	21.9073	24.2262	24.8175	35.1599	31.5567	32.3659	28.64	28.9365	35.0508	38.7758	34.3367	29.944	30.1267	27.288	26.7381	sp|O94363|RHB1_SCHPO GTP-binding protein rhb1 OS=Schizosaccharomyces pombe (strain 972 / ATCC 24843) GN=rhb1 PE=3 SV=1//9.73126e-81
g1366	magenta	no	11.5861	2.62152	10.3403	7.91609	10.2941	10.1956	7.87209	9.84059	8.56677	7.74779	10.6363	10.9261	9.21887	5.62285	5.34616	6.82896	7.01613	6.65693	11.5661	11.0109	11.4241	8.70779	9.30398	7.8253	6.12154	7.36859	8.01409	6.78502	4.1143	7.92533	-//-
g1367	salmon	no	9.03098	10.1615	9.86991	13.5254	15.396	11.3264	10.1127	11.6694	12.0656	11.5685	10.8992	18.9359	14.1098	13.2826	14.6744	7.55059	7.44071	6.92399	15.2598	16.1681	14.6247	11.9492	11.5115	11.7737	13.5668	9.18106	18.0457	10.4788	11.17	11.7094	sp|O94661|GYP10_SCHPO GTPase-activating protein gyp10 OS=Schizosaccharomyces pombe (strain 972 / ATCC 24843) GN=gyp10 PE=3 SV=1//4.47552e-16
g1368	brown	no	17.1543	17.8572	16.5929	15.8266	14.2956	15.7468	16.625	15.1074	17.5979	15.6091	19.7128	29.4853	19.3121	15.9494	15.5827	11.6972	12.2194	10.9837	17.2434	20.5887	23.754	18.6532	17.6541	17.0627	19.8301	28.424	39.1105	37.6989	25.7581	25.428	sp|Q07G10|ALKB8_XENTR Alkylated DNA repair protein alkB homolog 8 OS=Xenopus tropicalis GN=alkbh8 PE=2 SV=2//2.5643e-13
g1369	red	no	266.632	323.019	278.054	140.799	137.04	142.894	135.141	118.791	117.258	156.214	130.707	139.34	128.151	124.848	144.221	192.722	210.175	208.407	178.008	154.106	216.355	143.192	135.129	145.776	125.848	198.673	138.414	174.828	206.823	99.5935	sp|P47165|XPT1_YEAST Xanthine phosphoribosyltransferase 1 OS=Saccharomyces cerevisiae (strain ATCC 204508 / S288c) GN=XPT1 PE=1 SV=1//8.60873e-42
g137	green	no	15.7127	21.4865	14.6877	12.0758	15.795	13.0448	12.0581	12.5393	12.5997	16.3662	18.0665	25.2044	17.0303	15.2583	21.117	19.3064	21.1963	20.7974	17.5133	20.2243	21.2807	16.4241	18.2707	20.4692	23.9767	27.7018	27.7391	24.5985	26.3032	21.4109	sp|P47114|YJ24_YEAST Uncharacterized vacuolar membrane protein YJR054W OS=Saccharomyces cerevisiae (strain ATCC 204508 / S288c) GN=YJR054W PE=1 SV=1//3.14565e-26
g1370	blue	no	43.7059	57.4652	41.7495	53.8285	54.9965	55.7984	53.7842	58.5212	56.6913	57.136	54.1937	54.1323	54.6916	61.3894	54.2942	49.2869	48.4065	48.2121	51.3998	54.578	54.7494	54.4178	52.2299	56.4409	63.2675	55.6614	50.4922	40.0946	51.8697	54.9593	sp|Q4V9Y0|VPS51_XENTR Vacuolar protein sorting-associated protein 51 homolog OS=Xenopus tropicalis GN=vps51 PE=2 SV=1//1.66532e-07
g1371	magenta	no	24.4982	12.1032	23.953	14.8125	15.5693	14.7252	13.9777	14.8935	15.061	14.481	16.0808	19.3661	14.8331	11.8195	11.9985	18.912	18.2665	18.6509	20.3816	21.8386	24.1019	16.7597	17.6168	18.4744	15.2452	18.5514	19.1942	14.9224	11.7396	16.4516	sp|P87132|YFK5_SCHPO Uncharacterized protein C167.05 OS=Schizosaccharomyces pombe (strain 972 / ATCC 24843) GN=SPAC167.05 PE=1 SV=2//5.15174e-28
g1372	blue	no	7.12413	6.0571	8.01747	19.7566	17.4005	19.0825	21.5661	18.4202	21.7526	17.6875	18.6221	20.8623	22.6789	21.9453	21.9139	12.5135	11.1095	11.9546	16.4813	15.485	16.2337	22.8241	20.6839	19.1977	20.557	14.0648	22.6428	20.6194	17.5163	18.8029	-//-
g1373	brown	no	23.7728	22.8057	22.9446	19.1446	20.7597	18.7878	19.9382	21.9948	23.4005	21.037	25.2271	25.2207	21.8648	19.9279	18.3385	24.8578	23.9436	25.8615	16.4151	18.439	19.7757	18.5672	19.0395	19.3185	17.115	19.1157	21.1151	18.2749	16.7566	23.434	sp|Q09779|THO2_SCHPO THO complex subunit 2 OS=Schizosaccharomyces pombe (strain 972 / ATCC 24843) GN=tho2 PE=1 SV=3//1.1398e-50
g1374	brown	no	44.3643	27.8548	43.4305	21.6042	20.779	17.5705	21.0002	18.6751	21.1795	12.4352	14.7637	13.4141	12.9549	13.9922	12.2381	51.1428	48.1949	51.7942	16.053	16.2687	12.9011	18.6008	19.2916	16.05	11.1667	9.82133	9.40964	8.34527	9.44184	12.2728	sp|Q09733|GEF2_SCHPO Rho guanine nucleotide exchange factor gef2 OS=Schizosaccharomyces pombe (strain 972 / ATCC 24843) GN=gef2 PE=1 SV=1//1.34218e-18
g1375	magenta	no	536.08	830.624	524.6	724.515	751.029	799.592	845.128	856.622	817.177	771.374	758.41	640.34	769.159	957.791	889.334	622.111	653.042	637.631	631.554	593.543	511.977	697.645	723.069	672.994	881.889	694.93	712.322	724.903	841.702	848.692	sp|Q39061|CP33_ARATH RNA-binding protein CP33, chloroplastic OS=Arabidopsis thaliana GN=CP33 PE=2 SV=1//8.1737e-06
g1376	turquoise	no	83.1949	64.9126	79.8096	97.7032	99.8252	67.4548	82.3825	83.5368	79.8464	59.6957	64.8548	77.0335	66.4236	60.8056	66.4444	39.6236	36.4468	39.5735	55.5308	58.6298	54.4674	58.4424	52.7177	53.2084	54.1422	52.621	67.7918	64.2158	57.9124	62.3624	-//-
g1377	turquoise	no	22.7088	32.7348	24.8508	39.6209	37.9242	31.2756	34.7629	37.3214	37.0415	35.0104	36.6279	33.3817	36.5514	41.9602	38.3783	12.0421	10.5072	11.4249	17.0836	19.428	13.7646	17.3028	17.0188	17.3697	28.5165	18.3729	23.5423	23.3034	27.8106	26.8721	-//-
g1378	black	no	28.8308	27.4368	26.2582	27.965	29.1837	27.5493	22.9617	24.4733	27.4136	24.1691	26.787	34.1724	25.3189	21.1657	24.0066	20.7822	18.5938	20.4338	28.4198	30.4034	33.168	28.153	29.6813	27.9612	25.5792	27.7504	30.2421	22.8497	20.8183	29.2061	sp|O59737|GYP1_SCHPO GTPase-activating protein gyp1 OS=Schizosaccharomyces pombe (strain 972 / ATCC 24843) GN=gyp1 PE=3 SV=1//2.21568e-106
g1379	yellow	no	18.2628	14.3286	16.908	26.5462	26.9214	23.7037	18.883	19.4812	19.3279	9.17175	10.2531	6.74077	8.65762	9.63453	7.83116	6.08549	5.81584	5.81558	7.91687	7.88274	3.99563	4.64819	4.88256	3.31167	2.37167	2.14177	3.80675	7.42631	4.80176	1.39613	sp|Q8T675|ABCGJ_DICDI ABC transporter G family member 19 OS=Dictyostelium discoideum GN=abcG19 PE=3 SV=1//0
g138	salmon	no	16.6664	20.3347	15.3869	52.4599	54.0245	36.4811	37.1052	29.0416	27.6996	26.6291	24.3754	71.9848	52.9463	61.4645	63.2435	15.398	16.863	12.5485	98.7718	80.836	59.2178	39.5773	39.7328	38.9325	52.2931	33.2051	78.0122	76.9394	64.9112	37.8415	sp|Q06497|ANT1_YEAST Peroxisomal adenine nucleotide transporter 1 OS=Saccharomyces cerevisiae (strain ATCC 204508 / S288c) GN=ANT1 PE=1 SV=1//7.65543e-52
g1380	red	no	545.128	707.819	584.64	554.132	507.49	570.013	502.302	489.505	494.549	521.583	519.759	459.495	506.585	508.945	536.348	587.061	577.729	613.17	558.366	506.32	645.371	503.266	502.905	527.354	543.44	510.523	438.809	443.551	468.221	494.408	sp|Q9CQJ8|NDUB9_MOUSE NADH dehydrogenase [ubiquinone] 1 beta subcomplex subunit 9 OS=Mus musculus GN=Ndufb9 PE=1 SV=3//6.97224e-07
g1381	green	no	37.8767	35.9681	36.881	36.7658	33.6529	36.4721	31.8417	31.5092	34.5947	32.9522	33.9172	27.6491	32.8003	28.3237	28.0842	29.706	28.8701	30.3464	33.3406	32.3491	44.8011	37.1477	36.9059	36.1256	29.5481	44.5545	42.5977	44.9285	40.4332	28.9137	sp|Q9UT63|YKJ2_SCHPO Probable phosphatase SPAC513.02 OS=Schizosaccharomyces pombe (strain 972 / ATCC 24843) GN=SPAC513.02 PE=3 SV=1//6.18295e-13
g1382	midnightblue	no	48.0325	37.6703	49.5564	68.3868	71.4809	63.8727	75.3968	76.8425	78.8755	70.4985	76.9329	87.8264	76.0688	71.3105	74.7234	67.627	62.8737	70.0296	75.3548	77.3657	65.1764	72.8431	72.7408	64.4496	78.7921	72.3345	91.9568	84.1419	75.5836	90.2975	sp|O88531|PPT1_MOUSE Palmitoyl-protein thioesterase 1 OS=Mus musculus GN=Ppt1 PE=2 SV=2//8.61288e-60
g1383	greenyellow	no	159.69	246.212	176.841	183.182	169.085	171.954	160.422	154.951	148.888	175.484	164.299	186.667	175.287	199.068	211.453	137.199	134.605	140.92	174.797	169.073	192.855	165.071	164.861	171.641	216.589	190.604	194.013	168.998	217.856	183.044	sp|P53600|COPZ_YEAST Coatomer subunit zeta OS=Saccharomyces cerevisiae (strain ATCC 204508 / S288c) GN=RET3 PE=1 SV=1//2.92509e-40
g1384	red	no	22.1747	20.2087	20.3316	26.1038	28.895	25.7376	29.7427	31.8456	33.106	28.3669	33.4614	41.3231	31.3115	28.3352	28.6328	31.7786	29.5609	29.5427	25.4006	29.2501	25.0675	28.5176	29.0805	26.8826	26.5215	24.8256	29.7502	26.0595	23.7846	33.0039	sp|Q9URY1|PPK16_SCHPO Serine/threonine-protein kinase ppk16 OS=Schizosaccharomyces pombe (strain 972 / ATCC 24843) GN=ppk16 PE=1 SV=1//4.50557e-68
g1385	blue	no	79.6022	78.0567	76.1074	183.501	162.409	194.913	196.978	204.241	202.731	206.039	202.205	152.482	176.046	194.762	172.698	109.42	99.7411	107.379	136.449	134.216	130.32	160.059	174.522	159.371	154.258	137.918	103.471	115.755	110.998	155.414	-//-
g1386	blue	no	11.5162	13.0632	11.4131	44.9915	44.5207	43.4303	60.6274	60.0983	73.7611	61.2502	73.8608	65.6728	70.0226	68.2761	54.0637	11.7236	10.5262	11.4081	27.5245	31.3285	27.5203	51.6471	50.0848	49.0502	54.7354	41.7622	57.8116	64.2714	54.4656	78.9504	sp|P30598|CHS1_USTMA Chitin synthase 1 OS=Ustilago maydis (strain 521 / FGSC 9021) GN=CHS1 PE=3 SV=2//0
g1387	yellow	no	89.0276	111.102	83.7256	86.6006	93.2615	89.2336	78.8598	82.5932	82.9818	90.421	96.3088	111.569	90.9603	93.0016	97.5293	78.5046	77.8152	78.0358	100.502	110.119	123.078	102.203	97.0635	107.308	112.064	112.406	113.148	86.6856	101.209	111.697	-//-
g1388	turquoise	no	25.8634	21.0618	23.0651	18.1059	20.4835	18.2487	18.9572	17.3898	19.069	15.7486	20.1987	23.809	18.9532	18.4457	17.0501	35.711	33.215	33.7788	17.6687	20.1963	14.6086	20.3419	20.9425	19.2412	20.8835	17.9706	21.362	17.5238	17.6869	21.6028	-//-
g1389	blue	no	11.9621	14.2306	11.8458	81.4975	77.0504	65.0794	81.1406	76.9051	87.3574	62.8241	71.9576	82.7618	64.6642	65.9154	63.6578	22.5306	22.3194	21.866	59.9484	67.4877	49.5242	65.656	69.7075	56.7467	62.341	46.0067	81.1552	73.8137	60.2505	73.2686	sp|Q10097|YAOI_SCHPO Uncharacterized transporter C11D3.18C OS=Schizosaccharomyces pombe (strain 972 / ATCC 24843) GN=SPAC11D3.18c PE=3 SV=1//2.8561e-51
g139	blue	no	35.2923	29.3892	33.5819	28.2902	26.823	20.2763	24.2101	22.9139	23.579	17.6687	19.214	25.6235	21.7372	16.8479	17.9191	38.767	36.2328	35.0299	29.644	32.839	28.2814	25.8218	22.1722	21.7749	18.5293	22.8547	34.5392	37.7862	29.534	21.2442	sp|P38880|MDM31_YEAST Mitochondrial distribution and morphology protein 31 OS=Saccharomyces cerevisiae (strain ATCC 204508 / S288c) GN=MDM31 PE=1 SV=1//2.71462e-91
g1390	turquoise	yes	17.1647	20.1921	14.6205	65.0303	63.6175	62.1307	85.3722	76.1358	78.7601	82.3634	81.7536	94.2648	81.8173	111.916	102.582	12.8679	12.5188	10.8017	42.9841	45.4442	34.5482	53.5937	52.2101	51.438	93.4682	65.1424	67.1904	75.7778	95.0079	78.8928	-//-
g1391	blue	no	4.7296	1.70766	3.53505	36.881	38.779	37.7231	43.8136	41.9245	39.5976	35.8399	45.994	47.6386	42.3255	30.0718	36.0442	6.06447	2.7275	5.08163	19.5981	23.7926	13.6303	31.3407	29.8803	24.3971	33.6006	26.846	39.3124	35.1852	29.5421	41.8073	-//-
g1392	turquoise	no	207.304	296.211	207.075	578.513	525.489	519.367	632.736	602.782	609.994	609.548	565.008	544.092	587.195	698.679	651.101	248.202	259.26	242.265	364.777	347.75	253.33	429.509	427.925	401.193	596.832	469.503	534.576	615.052	737.983	552.042	sp|Q9UTC6|ISU1_SCHPO Iron sulfur cluster assembly protein 1, mitochondrial OS=Schizosaccharomyces pombe (strain 972 / ATCC 24843) GN=isu1 PE=1 SV=1//8.35624e-76
g1393	red	no	623.294	730.483	598.213	363.769	335.299	373.95	328.004	320.794	300.084	345.45	364.051	344.997	298.82	347.821	339.397	550.452	574.413	555.718	453.175	418.141	517.658	375.781	373.488	393.791	394.965	469.022	348.16	332.807	423.473	320.838	sp|Q9UTK2|RM19_SCHPO 54S ribosomal protein L19, mitochondrial OS=Schizosaccharomyces pombe (strain 972 / ATCC 24843) GN=mrpl19 PE=3 SV=1//2.01454e-44
g1394	pink	no	97.2856	116.894	101.567	79.114	84.1647	79.8084	73.7873	72.8813	75.8573	73.8518	77.0555	85.3214	77.5289	65.317	71.4615	99.4298	102.36	100.897	96.9195	97.9536	113.314	92.0532	92.7882	94.6154	73.6	97.9985	103.388	105.097	104.667	81.1425	sp|O74879|NOL10_SCHPO Ribosome biogenesis protein enp2 homolog OS=Schizosaccharomyces pombe (strain 972 / ATCC 24843) GN=enp2 PE=1 SV=1//7.39849e-161
g1395	turquoise	no	31.3388	56.7381	26.8687	39.7788	42.1726	40.1573	48.3091	43.229	44.7224	42.1826	46.7388	52.8187	45.4944	64.3624	62.055	41.4845	47.1437	42.6259	40.4119	39.6942	36.3911	41.8137	44.0811	44.0575	62.1692	58.2126	50.8273	51.027	68.0998	47.2069	-//-
g1396	magenta	no	33.0441	8.68985	25.7714	34.6355	41.4539	38.7456	39.2462	45.943	43.6115	35.5015	43.4785	46.0722	40.076	29.0135	27.4245	44.816	40.2868	49.3512	40.1375	47.5778	39.6875	52.5967	51.5965	38.0969	33.4417	34.8891	53.8144	39.9583	26.6072	44.8511	-//-
g1397	blue	no	299.016	264.959	311.9	198.353	175.56	178.23	190.794	209.294	198.328	196.504	197.255	180.013	190.282	161.095	159.433	257.436	259.266	270.007	245.046	235.219	271.787	215.645	207.804	216.787	178.479	250.208	205.605	231.135	187.987	188.791	sp|P56329|IF2B_SCHPO Probable eukaryotic translation initiation factor 2 subunit beta OS=Schizosaccharomyces pombe (strain 972 / ATCC 24843) GN=tif212 PE=1 SV=2//4.29355e-45
g1398	midnightblue	no	2002.81	2078.45	2086.01	1840.98	1714.28	1897.59	1761.27	1791.54	1795.95	1813.32	1737.27	1568.58	1658.93	1523.67	1553.27	1760.62	1725.29	1796.75	1900.2	1729.11	2063.09	1756.36	1820.99	1794.78	1694.78	1767.91	1509.61	1509.95	1514.69	1594.56	sp|O74754|ATPG_SCHPO ATP synthase subunit gamma, mitochondrial OS=Schizosaccharomyces pombe (strain 972 / ATCC 24843) GN=atp3 PE=3 SV=1//1.43303e-67
g1399	brown	no	48.8641	66.4931	46.6064	59.8718	65.3754	61.2743	60.3922	62.197	64.3842	61.6757	68.4443	75.0059	61.757	64.436	64.9161	48.1057	47.4004	48.9632	59.5898	64.0815	61.3166	64.3548	67.0259	68.1104	71.6913	63.7527	73.1394	65.2771	76.1951	72.8636	sp|O14139|HRP3_SCHPO Chromodomain helicase hrp3 OS=Schizosaccharomyces pombe (strain 972 / ATCC 24843) GN=hrp3 PE=1 SV=1//9.45181e-10
g14	magenta	no	49.374	52.1974	49.2647	54.0012	56.1427	57.1839	50.7592	55.1819	57.0177	52.4733	58.6719	60.3723	51.9908	42.3939	42.0723	49.8078	48.6576	51.2601	60.0494	62.4496	68.0243	62.3318	63.0981	61.1338	47.3453	52.9666	56.2364	44.7104	45.1596	51.7352	sp|P38347|EFM2_YEAST Protein-lysine N-methyltransferase EFM2 OS=Saccharomyces cerevisiae (strain ATCC 204508 / S288c) GN=EFM2 PE=1 SV=1//5.99767e-13
g140	brown	no	30.3496	36.5374	24.5076	37.4841	35.4526	29.2927	26.482	30.0246	31.0925	36.3178	31.3734	50.7289	42.6934	36.5538	52.0409	20.4053	19.4639	17.8148	42.5584	45.7421	42.2622	36.0412	40.6011	40.5423	58.6647	49.1937	45.2154	32.8116	36.0604	57.296	-//-
g1400	grey	no	87.2379	90.038	91.7749	107.98	108.245	105.665	115.743	114.367	114.886	107.812	110.529	95.8947	110.333	104.362	105.127	140.245	136.592	135.076	100.841	102.912	93.0685	115.368	116.157	108.098	104.69	105.855	115.973	121.861	117.833	115.357	sp|Q4WZJ6|RAD18_ASPFU Postreplication repair E3 ubiquitin-protein ligase rad18 OS=Neosartorya fumigata (strain ATCC MYA-4609 / Af293 / CBS 101355 / FGSC A1100) GN=rad18 PE=3 SV=1//2.25025e-08
g1401	yellow	no	7.71082	10.4996	8.07457	8.42784	9.4621	8.31759	8.7251	7.42776	9.41938	7.83225	8.09667	8.44557	8.13824	9.76285	7.15172	13.1518	12.7922	13.5877	11.2628	11.6517	13.1381	11.6743	11.0505	12.5731	11.435	12.5727	15.238	17.0841	15.5295	11.0524	-//-
g1402	green	no	4.09688	4.3265	3.94675	4.69704	4.8412	3.61313	3.29136	4.3966	4.35051	3.73164	3.72049	4.33918	4.44471	3.64089	2.92355	5.72499	4.86702	4.46991	5.75202	6.96446	8.51382	6.44529	5.69322	6.30532	5.37427	9.70986	9.23873	13.7051	16.1238	6.62724	-//-
g1403	cyan	no	32.2538	40.9093	31.9972	27.6334	30.7769	31.077	28.5406	29.6496	31.8993	29.903	32.2564	36.8208	32.5712	34.7534	32.4817	33.1673	33.6721	32.3769	32.5479	33.464	36.0964	32.5725	35.68	34.5299	36.7797	38.5365	34.3367	31.3609	35.0144	35.6943	sp|Q9JK91|MLH1_MOUSE DNA mismatch repair protein Mlh1 OS=Mus musculus GN=Mlh1 PE=2 SV=2//6.94847e-163
g1404	black	no	21.4177	10.9454	21.5639	21.9733	26.3849	26.6349	20.5063	22.1607	24.2466	25.3361	33.0909	33.2053	24.5589	20.3017	21.9193	24.517	21.2943	24.5635	26.3826	31.6521	33.7639	28.883	31.3238	31.1857	20.4088	20.2261	23.4444	17.5056	13.7824	30.8453	sp|O74878|ALG11_SCHPO GDP-Man:Man(3)GlcNAc(2)-PP-Dol alpha-1,2-mannosyltransferase OS=Schizosaccharomyces pombe (strain 972 / ATCC 24843) GN=alg11 PE=3 SV=1//5.44899e-102
g1405	red	no	35.6834	58.6509	36.8581	30.7649	26.8012	30.4186	31.8628	28.8276	29.4515	40.9444	39.1076	33.0335	33.5519	36.2958	29.7369	34.5852	38.472	36.719	31.7634	31.0252	33.2106	38.6119	37.5989	42.0235	42.6877	42.6901	21.615	23.4626	37.4166	35.3462	sp|Q6C2T8|DAM1_YARLI DASH complex subunit DAM1 OS=Yarrowia lipolytica (strain CLIB 122 / E 150) GN=DAM1 PE=3 SV=1//2.309e-09
g1406	green	no	216.274	225.66	229.389	369.071	385.45	424.12	381.464	381.079	371.811	352.822	404.984	226.134	300.994	327.875	277.584	291.079	276.964	282.083	268.073	248.57	246.338	331.266	335.209	296.647	213.263	194.412	127.714	146.516	133.329	236.892	-//-
g1407	midnightblue	no	25.0024	31.0974	22.6615	19.1196	16.4049	20.2398	15.6139	15.6321	16.4558	18.8699	15.3312	12.5824	16.5129	17.5114	16.5531	19.5184	19.2593	19.258	16.4345	16.034	17.8633	16.0023	17.0945	18.1509	11.2129	15.6764	9.5795	12.0536	10.5626	10.1889	sp|P53970|YNC4_YEAST Putative protein N-methyltransferase YNL024C OS=Saccharomyces cerevisiae (strain ATCC 204508 / S288c) GN=YNL024C PE=1 SV=1//2.37337e-24
g1408	greenyellow	no	79.8938	153.733	78.525	89.0392	85.8253	86.2476	95.7064	92.4477	84.6731	94.5977	94.4612	89.9594	88.07	107.187	107.999	74.1207	77.7814	80.8224	84.8662	80.9847	95.7764	83.6339	82.8417	87.5662	110.736	113.288	85.2158	85.2126	110.309	93.1744	sp|P36863|YPTV4_VOLCA GTP-binding protein yptV4 OS=Volvox carteri GN=YPTV4 PE=3 SV=1//1.32527e-55
g1409	brown	no	49.1594	45.1241	45.2687	39.1689	39.989	38.6145	35.1036	39.0056	38.7253	38.1796	43.5007	46.1278	39.0009	36.6827	38.163	44.3797	41.4613	43.0871	31.6487	34.3063	39.0769	33.5618	35.2619	35.2373	35.0281	35.9084	35.2442	25.8804	29.8895	38.1213	sp|Q02336|ADA2_YEAST Transcriptional adapter 2 OS=Saccharomyces cerevisiae (strain ATCC 204508 / S288c) GN=ADA2 PE=1 SV=1//9.07312e-11
g141	blue	no	173.746	234.386	186.638	79.3087	81.1543	101.331	84.8801	78.5447	83.7109	86.9792	98.2894	104.246	97.1424	112.621	100.945	198.256	210.611	207.118	125.698	132.785	144.27	122.866	132.905	142.332	107.619	120.667	85.4945	118.21	111.78	79.8569	sp|Q03125|NRG1_YEAST Transcriptional regulator NRG1 OS=Saccharomyces cerevisiae (strain ATCC 204508 / S288c) GN=NRG1 PE=1 SV=1//2.51258e-15
g1410	red	no	53.5468	73.6067	51.0305	45.4002	44.8591	42.3096	39.7816	36.9051	36.3182	34.8214	33.5753	36.5393	33.9526	37.9139	41.1227	45.5344	49.7637	47.4698	45.3592	41.544	44.4521	38.2349	35.9456	37.4244	35.6509	44.7075	42.121	45.03	51.9066	30.6085	sp|Q4P3U9|RRP3_USTMA ATP-dependent rRNA helicase RRP3 OS=Ustilago maydis (strain 521 / FGSC 9021) GN=RRP3 PE=3 SV=1//0
g1411	pink	no	27.2814	27.977	26.1167	20.9801	20.1893	19.8861	19.4007	16.3277	18.1149	18.2106	17.8498	19.8454	19.1903	16.2007	18.3943	27.3716	25.9333	25.2884	20.6913	21.4124	25.3772	19.5283	20.9554	21.7222	21.463	28.1589	31.3595	31.7303	31.2616	19.4246	-//-
g1412	brown	no	21.7671	26.5851	21.0618	38.8657	41.4861	41.0826	37.4007	34.4677	34.9498	38.0855	36.9955	42.8366	38.2117	42.1646	42.1924	20.5708	23.2273	20.5615	39.9587	40.519	47.8899	41.8578	42.1334	48.7801	52.2467	45.2562	48.8183	33.9742	42.5426	46.314	sp|Q54RJ4|IKSA_DICDI Probable serine/threonine-protein kinase iksA OS=Dictyostelium discoideum GN=iksA PE=3 SV=1//5.99678e-18
g1413	brown	no	171.499	173.556	165.021	178.556	177.727	192.828	177.063	176.687	177.226	197.204	193.911	208.051	192.439	177.281	203.336	134.548	133.234	137.862	202.174	189.353	220.403	195.417	186.744	206.295	220.246	206.047	214.344	198.707	192.3	209.936	sp|O74728|YH93_SCHPO Uncharacterized endoplasmic reticulum membrane protein C1709.03 OS=Schizosaccharomyces pombe (strain 972 / ATCC 24843) GN=SPBC1709.03 PE=3 SV=2//5.17358e-14
g1414	greenyellow	no	22.5762	35.5594	22.0701	17.6692	21.0871	18.6485	18.7039	17.5788	17.988	18.6552	19.1948	29.8237	19.7848	24.6724	27.8588	18.7288	18.6725	20.2377	23.7683	26.6158	26.8339	23.3055	23.5764	26.0294	31.7043	30.6652	29.0034	27.0968	35.6266	26.215	sp|Q4P3U5|EFR3_USTMA Protein EFR3 OS=Ustilago maydis (strain 521 / FGSC 9021) GN=EFR3 PE=3 SV=1//0
g1415	green	no	34.5434	37.2382	33.8558	24.5649	29.8345	25.3708	26.1086	28.9584	31.2589	31.1071	37.5038	51.3456	33.7786	33.3624	35.5559	38.0414	36.9787	39.494	33.9758	41.282	43.9961	35.7621	38.0965	35.5185	40.5682	46.5089	49.9553	47.8648	45.614	48.2801	sp|O14239|RAX2_SCHPO Polarized growth protein rax2 OS=Schizosaccharomyces pombe (strain 972 / ATCC 24843) GN=rax2 PE=1 SV=1//8.34346e-21
g1416	greenyellow	no	373.573	738.775	384.202	417.389	389.328	443.233	416.727	415.906	424.663	460.996	422.956	409.633	416.441	465.207	437.158	369.911	423.808	387.011	453.623	414.121	491.875	461.517	471.376	476.91	517.005	522.192	424.023	433.334	517.707	465.116	-//-
g1417	turquoise	no	70.3198	117.18	79.3187	86.9083	84.8079	79.9375	84.9572	98.1083	89.7669	101.878	105.272	96.9646	95.7007	115.34	125.856	66.895	61.7841	69.6238	85.5754	79.2805	93.1147	84.2664	95.2241	86.2885	131.482	90.5654	101.559	106.559	117.648	120.646	sp|P94252|YHIT_BORBU Uncharacterized HIT-like protein BB_0379 OS=Borrelia burgdorferi (strain ATCC 35210 / B31 / CIP 102532 / DSM 4680) GN=BB_0379 PE=3 SV=1//1.67981e-09
g1418	turquoise	no	68.4268	96.8077	70.9782	68.354	76.8414	75.8144	72.397	75.5351	73.9028	82.6944	78.7411	72.6185	77.3297	88.1514	85.5447	68.0442	69.5498	67.2248	63.7398	59.3438	62.7379	65.8079	68.7374	71.4291	82.6493	71.6253	62.941	61.9117	72.4792	76.4526	sp|O64792|PIGP_ARATH Phosphatidylinositol N-acetylglucosaminyltransferase subunit P OS=Arabidopsis thaliana GN=At1g61280 PE=2 SV=1//5.32723e-11
g1419	turquoise	no	29.9617	23.6993	29.9605	8.98777	8.77388	7.92597	8.18724	8.81453	9.8652	8.20011	10.8225	17.0513	8.78293	5.18537	8.0526	28.5181	28.4455	28.8621	13.0323	13.5697	17.5948	15.0376	14.6639	16.2998	12.9722	14.2242	15.1861	9.67535	6.88818	16.078	-//-
g142	grey	no	0	0	0	0	0	0	0	0	0	0	0	0	0	0	0	0	0	0	0	0	0	0	0	0.193058	0	0	0	0	0	0	-//-
g1420	brown	no	17.7675	22.9281	16.231	21.2027	23.2941	22.8381	21.0302	21.868	23.7932	22.3812	21.64	29.3576	22.6446	22.2229	24.0051	11.8886	13.17	13.6548	23.05	26.2811	30.0146	26.0204	27.0527	27.9897	30.0747	28.9657	29.7827	21.6251	23.9806	29.6617	sp|Q8CCB4|VPS53_MOUSE Vacuolar protein sorting-associated protein 53 homolog OS=Mus musculus GN=Vps53 PE=2 SV=1//9.67792e-83
g1421	pink	no	53.3875	47.7625	51.3676	47.3323	45.9997	33.6717	41.001	40.8715	41.3062	25.5149	29.7317	34.4087	30.5922	22.3027	27.6786	59.2078	55.2166	58.4731	51.8646	57.0346	54.7424	46.8108	41.3184	39.6483	31.4212	38.8191	60.4631	59.7869	50.4549	32.2867	sp|Q4P3W3|DBP10_USTMA ATP-dependent RNA helicase DBP10 OS=Ustilago maydis (strain 521 / FGSC 9021) GN=DBP10 PE=3 SV=1//0
g1422	turquoise	no	30.1245	24.2123	29.0797	16.4335	15.8314	14.4079	14.5676	15.309	14.6478	13.482	14.3485	18.911	14.022	10.0773	9.73994	36.7783	32.5799	34.6034	18.8084	21.4605	22.5006	19.416	19.9987	21.0272	13.2071	14.1659	17.6925	12.6321	9.6764	18.2641	sp|Q8BJW7|EME1_MOUSE Crossover junction endonuclease EME1 OS=Mus musculus GN=Eme1 PE=1 SV=1//1.50896e-09
g1423	green	no	586.07	662.165	601.138	732.555	724.716	877.71	780.298	774.491	825.405	812.028	765.193	521.816	700.494	620.844	501.303	632.003	647.396	626.427	676.168	692.677	694.724	796.261	879.383	821.263	600.022	497.17	505.928	463.056	395.193	682.116	-//-
g1424	blue	no	108.075	124.423	104.65	146.925	152.188	149.868	150.431	159.721	165.287	156.335	172.255	178.973	167.238	196.005	193.854	96.331	98.1716	102.024	120.548	130.392	125.567	117.759	117.263	123.475	159.675	106.528	146.96	120.109	136.232	160.113	sp|Q7SEY9|ERO1_NEUCR Endoplasmic reticulum oxidoreductin-1 OS=Neurospora crassa (strain ATCC 24698 / 74-OR23-1A / CBS 708.71 / DSM 1257 / FGSC 987) GN=ero-1 PE=3 SV=1//3.04499e-97
g1425	turquoise	no	113.366	116.506	104.621	74.6229	77.7266	79.8451	68.0846	73.8569	70.6679	69.88	71.7249	77.1405	66.5973	67.2052	70.7139	93.764	83.9063	94.0607	69.6883	74.8776	80.4526	62.1539	64.7256	62.6458	63.7929	59.1426	63.966	45.7854	56.9607	62.7707	sp|O01916|CRLS1_CAEEL Probable cardiolipin synthase (CMP-forming) OS=Caenorhabditis elegans GN=crls-1 PE=3 SV=1//2.51827e-37
g1426	turquoise	no	44.0014	35.3905	44.4501	32.3127	31.8941	34.7634	28.2584	34.1071	33.3527	30.581	34.6093	40.2239	32.0947	26.7101	28.4904	35.5958	33.9708	34.3201	36.3063	38.5558	43.8343	34.4812	33.9823	37.5058	25.9653	29.6558	33.3275	21.6902	19.8959	32.6115	sp|O94412|PGTA_SCHPO Geranylgeranyl transferase type-2 subunit alpha OS=Schizosaccharomyces pombe (strain 972 / ATCC 24843) GN=bet4 PE=3 SV=1//2.21131e-50
g1427	tan	yes	31.3108	57.7983	31.9735	86.0762	70.7284	88.4526	68.3983	69.9931	62.3657	66.9595	70.6045	33.9536	40.4128	60.5795	40.2425	64.4952	63.8911	65.7977	161.507	142.734	159.688	166.182	184.774	162.794	84.0931	75.0366	54.8791	58.313	56.3362	64.3458	-//-
g1428	purple	yes	1.83663	3.44807	1.17043	1.61824	2.61479	1.42156	2.40624	1.67657	1.80875	37.3538	26.6338	74.3878	55.0919	135.641	121.082	0.963791	1.42234	1.17076	2.51668	2.6872	2.9115	2.0054	2.41959	3.21178	7.72318	7.07224	5.9316	10.6116	17.1508	5.85623	sp|Q7M4T0|NEG1_NEUCR Endo-1,6-beta-D-glucanase OS=Neurospora crassa (strain ATCC 24698 / 74-OR23-1A / CBS 708.71 / DSM 1257 / FGSC 987) GN=neg-1 PE=1 SV=2//6.61474e-13
g1429	yellow	no	73.981	49.5311	68.4122	69.6719	77.8081	69.1242	77.4944	78.3969	88.6413	63.5596	72.9963	73.7782	70.6213	64.9065	48.8545	58.6744	56.0588	60.401	44.7963	52.8091	36.228	52.8719	56.9006	50.2637	44.6969	35.7438	52.788	52.695	43.721	55.4382	-//-
g143	/	no	0	0	0	0	0	0	0	0	0	0	0	0	0	0	0	0	0	0	0	0	0	0	0	0	0	0	0	0	0	0	-//-
g1430	blue	no	85.0143	83.0062	83.4161	142.785	157.178	157.369	160.186	168.699	162.562	147.768	161.976	145.593	139.801	196.937	183.508	95.991	92.6729	98.0096	85.985	93.8602	78.6594	110.259	110.922	105.938	140.397	107.51	110.383	106.698	138.387	133.594	sp|Q99PV3|MKLN1_RAT Muskelin OS=Rattus norvegicus GN=Mkln1 PE=1 SV=1//8.46526e-23
g1431	turquoise	no	178.591	177.72	182.123	127.9	131.822	139.114	131.022	128.08	130.422	129.591	136.734	127.27	122.119	123.305	122.853	164.63	170.9	183.023	129.284	143.836	140.966	135.728	137.812	140.425	116.531	123.944	103.921	100.124	95.6092	120.951	-//-
g1432	green	no	52.3172	72.1205	55.0116	77.7446	79.1383	92.8355	88.0978	93.1893	88.4206	92.9898	87.9201	55.386	72.9615	70.1031	54.2406	58.5108	59.1199	58.0785	67.4255	67.3235	72.8415	75.9687	80.082	72.1944	61.2942	59.3358	43.7768	51.75	43.213	59.1671	-//-
g1433	greenyellow	yes	172.574	346.041	171.636	186.272	194.681	215.582	202.626	181.874	197.654	246.785	248.923	314.618	241.546	300.238	311.175	150.718	162.074	157.916	240.226	246.218	319.097	246.955	247.495	301.792	355.356	373.987	254.45	284.877	395.109	262.07	-//-
g1434	greenyellow	no	438.085	657.271	432.404	428.798	384.316	412.585	397.987	383.134	369.304	426.023	382.57	386.93	384.858	473.378	438.326	330.992	343.225	342.24	390.654	371.402	412.589	373.359	374.836	401.189	423.605	418.657	335.506	360.402	474.318	351.144	sp|O74803|RHP23_SCHPO UV excision repair protein rhp23 OS=Schizosaccharomyces pombe (strain 972 / ATCC 24843) GN=rhp23 PE=1 SV=1//2.31845e-10
g1435	blue	no	29.0704	36.598	28.8947	92.1827	101.34	93.2276	111.601	107.233	115.043	122.843	140.119	162.657	139.31	185.724	166.663	28.1024	27.9592	28.3039	57.6278	68.3186	59.4545	74.8436	75.3179	78.5484	110.469	86.6605	86.0511	83.8152	105.285	127.803	sp|Q0CI48|MANBA_ASPTN Beta-mannosidase A OS=Aspergillus terreus (strain NIH 2624 / FGSC A1156) GN=mndA PE=3 SV=2//5.60555e-126
g1436	blue	no	17.7736	29.5736	16.8971	132.354	146.455	89.1327	119.524	94.3123	99.6902	111.507	96.2478	205.288	188.874	224.113	169.31	15.3964	16.1213	15.1367	79.3046	84.9179	61.7267	74.9968	82.9488	77.0573	113.242	61.4435	97.3059	78.7449	75.7359	94.0584	sp|P23262|NHG1_PSEPU Salicylate hydroxylase OS=Pseudomonas putida GN=nahG PE=1 SV=4//9.09726e-85
g1437	greenyellow	no	227.231	419.622	232.793	268.889	270.224	261.256	273.625	263.007	257.741	322.98	278.329	283.577	284.084	348.439	358.012	224.563	239.701	226.539	307.372	275.035	313.433	271.891	275.882	278.374	319.606	314.563	284.737	288.079	357.391	266.25	sp|Q9UUN5|PRA1_SCHPO PRA1-like protein OS=Schizosaccharomyces pombe (strain 972 / ATCC 24843) GN=SPCC306.02c PE=2 SV=1//1.66604e-31
g1438	blue	no	37.002	51.6485	35.0498	38.7459	45.2392	41.1091	44.7542	51.2535	54.684	49.1039	62.587	58.483	50.8177	56.94	49.903	44.898	41.7474	44.0683	32.0155	38.5814	34.5914	37.5605	39.9707	39.5274	47.3839	44.4456	46.9791	50.1782	58.5158	54.091	sp|P49606|CYAA_USTMA Adenylate cyclase OS=Ustilago maydis (strain 521 / FGSC 9021) GN=UAC1 PE=3 SV=1//2.44387e-173
g1439	yellow	no	4.45538	18.8985	5.91606	8.61888	9.06148	6.16447	11.3533	9.18913	6.97286	18.1399	14.8843	20.7484	19.8789	22.0855	24.3609	56.8841	61.1393	59.6539	73.7567	77.2286	75.2478	67.5972	68.7569	70.9506	72.2138	70.9386	86.3189	75.2651	70.7145	73.5781	-//-
g144	green	no	26.1424	21.1267	25.2886	22.8803	23.795	19.096	21.8453	20.4616	19.0893	14.68	17.5442	23.3137	18.797	15.4625	19.2925	25.0508	24.8366	24.9069	26.8236	29.8724	26.1714	21.0983	19.6376	21.5175	17.4058	22.9889	34.8617	38.4724	29.3933	19.237	-//-
g1440	turquoise	no	189.342	166.167	176.312	116.199	131	130.597	110.618	113.314	119.151	106.064	122.383	131.846	103.228	102.227	102.951	160.944	144.436	160.436	134.709	146.356	162.018	134.326	134.339	136.777	104.411	121.425	114.019	98.7379	95.3153	113.687	sp|Q5A8K2|SYA_CANAL Alanine--tRNA ligase OS=Candida albicans (strain SC5314 / ATCC MYA-2876) GN=ALA1 PE=1 SV=1//0
g1441	black	no	42.277	28.1932	42.4059	52.9751	52.8714	46.6666	46.6658	48.671	47.9961	51.0442	54.4469	62.5648	48.3477	43.1386	46.0748	30.7407	27.7129	29.9802	49.6759	55.8049	56.7042	53.7594	55.214	54.5591	47.1067	45.236	55.1107	40.9732	35.1833	53.2159	-//-
g1442	cyan	no	10.1809	14.3589	10.3323	10.2069	11.0487	10.0048	8.34468	9.10477	9.28236	8.3909	10.5132	14.1685	11.297	11.574	12.8321	10.8093	10.3492	9.97825	11.0843	12.4607	13.5823	11.8846	11.4201	12.7251	14.2462	13.5385	13.326	10.381	12.5658	14.1159	-//-
g1443	red	no	72.6268	104.194	75.9931	45.2145	47.4151	51.7037	50.8247	51.7025	52.2006	54.5425	45.2874	54.3492	53.885	43.0145	47.1191	65.2968	72.2692	61.1321	74.7056	76.9448	87.5188	68.297	68.5803	69.2468	62.1951	80.19	68.5311	74.4262	64.526	61.7211	sp|Q6BIE4|RM02_DEBHA 54S ribosomal protein L2, mitochondrial OS=Debaryomyces hansenii (strain ATCC 36239 / CBS 767 / JCM 1990 / NBRC 0083 / IGC 2968) GN=MRPL2 PE=3 SV=1//9.71875e-25
g1444	blue	no	290.762	391.673	292.985	254.769	232.808	252.452	260.059	242.795	243.873	252.081	220.368	201.362	220.782	204.709	195.515	306.604	329.169	318.156	247.279	235.833	237.533	257.834	248.717	261.254	228.381	259.355	209.228	253.487	240.768	230.104	sp|P32897|TIM23_YEAST Mitochondrial import inner membrane translocase subunit TIM23 OS=Saccharomyces cerevisiae (strain ATCC 204508 / S288c) GN=TIM23 PE=1 SV=1//2.16575e-35
g1445	blue	no	32.6901	37.8591	31.358	49.7202	56.3786	48.1051	50.561	47.7066	43.9236	47.9363	46.0496	49.5254	50.8498	66.8544	62.7557	30.5946	33.3186	31.5567	42.812	43.9268	29.0967	37.548	34.7158	36.0065	48.1573	36.2004	35.1409	41.9717	50.0357	49.2484	sp|Q09922|YAKB_SCHPO Uncharacterized transcriptional regulatory protein C1F7.11c OS=Schizosaccharomyces pombe (strain 972 / ATCC 24843) GN=SPAC1F7.11c PE=3 SV=1//5.39369e-13
g1446	red	no	59.3926	89.588	68.8516	47.9591	46.0524	49.16	41.4971	38.6661	38.7973	42.1786	47.2304	39.4986	38.4535	39.9818	44.4416	50.9135	51.5989	49.914	42.168	45.7534	51.0291	35.6855	38.0964	37.2508	46.6032	39.5736	31.5148	31.145	43.8536	35.2982	sp|Q0WMV8|PHF5B_ARATH PHD finger-like domain-containing protein 5B OS=Arabidopsis thaliana GN=At1g07170 PE=2 SV=1//6.12265e-45
g1447	greenyellow	no	22.8552	34.9536	21.4865	20.8921	20.9167	20.4926	18.4655	19.2046	19.7017	21.9436	21.5922	23.681	22.9421	26.8381	25.0173	19.5297	20.907	19.7485	22.7037	23.2935	25.2068	21.6893	21.3818	23.5387	29.1949	27.107	27.0671	24.1132	32.2197	24.4291	sp|Q4P5W8|COQ4_USTMA Ubiquinone biosynthesis protein COQ4, mitochondrial OS=Ustilago maydis (strain 521 / FGSC 9021) GN=COQ4 PE=3 SV=1//3.04176e-87
g1448	green	no	15.4746	18.0492	16.6107	14.5587	16.3174	14.3824	12.6086	13.8161	14.6492	16.3288	17.5728	24.2249	19.0374	18.2254	17.8923	17.2153	17.3823	17.8803	20.605	20.5526	25.2965	17.0957	17.0739	18.216	20.0205	21.5392	30.5009	21.0437	25.1727	20.7992	sp|Q9R0E0|CEGT_RAT Ceramide glucosyltransferase OS=Rattus norvegicus GN=Ugcg PE=1 SV=1//1.70019e-10
g1449	blue	no	343.681	298.608	350.039	161.263	148.353	153.899	148.017	135.174	143.22	136.189	127.064	159.503	190.864	166.286	176.899	365.049	341.407	369.759	243.19	219.895	266.811	221.633	197.151	215.112	192.788	303.022	302.089	311.838	361.601	169.694	sp|P50514|ARLZ_SCHPO Probable argininosuccinate lyase OS=Schizosaccharomyces pombe (strain 972 / ATCC 24843) GN=argx PE=3 SV=1//0
g145	green	no	45.2304	65.9777	43.8973	37.323	36.3741	32.0508	38.6129	31.2963	31.6401	31.9446	30.3711	30.9574	30.8718	32.5735	33.844	32.3433	33.063	32.5664	42.9398	41.5707	50.9738	33.5409	33.4879	35.8015	34.8644	54.9114	46.348	57.5383	70.7692	26.256	sp|O94659|NOG1_SCHPO Probable nucleolar GTP-binding protein 1 OS=Schizosaccharomyces pombe (strain 972 / ATCC 24843) GN=nog1 PE=1 SV=2//0
g1450	yellow	no	11.9981	12.8696	12.0888	11.3501	11.4341	10.174	12.6873	12.134	14.1435	10.7721	13.7114	14.5342	13.1781	12.3772	11.4499	15.2069	14.4348	15.5429	12.5411	15.9978	14.114	14.7514	15.8747	14.7389	18.1752	13.8248	23.6111	19.4407	18.2862	22.3344	-//-
g1451	yellow	no	32.2584	29.9385	35.6834	47.9102	44.4259	41.3326	36.7807	35.5579	34.3507	26.3082	23.8121	32.3117	36.2837	34.8928	35.5873	86.885	76.9331	84.8619	81.5224	85.1398	78.0165	88.3264	85.7801	81.1629	84.0602	57.2485	89.6094	86.9758	83.4668	80.4555	-//-
g1452	yellow	no	11.9612	13.4317	11.9807	16.8727	13.2761	12.4659	12.5578	11.7382	11.0156	12.0551	10.1066	13.9587	14.1848	14.1492	13.2873	31.1294	30.9069	33.2533	25.646	25.617	23.8253	26.8657	26.8964	23.8478	28.302	22.329	24.9798	25.0879	22.5295	28.6729	-//-
g1453	/	yes	1.0649	0.885976	1.48681	1.14849	1.06807	1.14161	0.81593	0.76187	1.21794	1.04619	0.965255	1.27598	0.924476	0.95844	1.63951	0.689622	0.766938	1.21654	0.837141	1.17326	0.948338	0.540377	0.84225	0.886638	0.708511	0.94976	1.31874	1.11873	0.926342	0.913861	sp|A2R2S6|AGALD_ASPNC Probable alpha-galactosidase D OS=Aspergillus niger (strain CBS 513.88 / FGSC A1513) GN=aglD PE=3 SV=2//2.19179e-69
g1454	brown	no	3.77007	3.87457	3.08209	17.4078	15.386	8.16164	38.2548	12.7022	21.0001	34.5158	35.4048	125.827	71.5387	83.3622	67.0939	7.7386	8.01326	7.07891	33.9023	31.1354	23.3558	27.1616	25.0311	29.102	70.8404	68.3169	69.5563	186.45	86.983	88.6745	sp|Q9P6I6|YHG3_SCHPO Uncharacterized protein C1198.03c OS=Schizosaccharomyces pombe (strain 972 / ATCC 24843) GN=SPBC1198.03c PE=4 SV=1//9.51969e-06
g1455	brown	no	4.32622	8.85607	5.33126	11.7333	12.6077	8.64633	10.1818	7.84289	8.93231	12.534	11.1071	30.1927	25.6953	30.8316	24.9709	9.43086	8.47288	10.0187	22.6521	20.9644	15.7898	14.4706	13.5731	15.9608	23.3638	16.3431	30.2386	41.8753	32.8002	22.5368	sp|Q9HDX2|YKN3_SCHPO Uncharacterized lactate 2-monooxygenase PB1A11.03 OS=Schizosaccharomyces pombe (strain 972 / ATCC 24843) GN=SPAPB1A11.03 PE=3 SV=1//2.87874e-90
g1456	green	no	32.376	22.8975	33.0905	37.7143	36.0517	38.6249	33.1741	35.7401	35.5354	35.9377	32.138	34.5941	34.1055	30.0717	31.507	28.6353	28.5674	31.6365	33.3635	33.4906	35.502	35.5339	32.5897	31.9894	31.6611	26.8279	27.0893	23.724	22.1852	32.7753	sp|Q4P5V8|GATA_USTMA Glutamyl-tRNA(Gln) amidotransferase subunit A, mitochondrial OS=Ustilago maydis (strain 521 / FGSC 9021) GN=UM04505 PE=3 SV=1//0
g1457	brown	no	1.41327	0.841948	1.73642	2.10239	1.48945	1.57568	1.68308	1.3104	1.66175	1.69176	2.13943	4.78993	3.54675	3.5446	3.90231	1.85683	1.6241	2.01396	2.47327	3.09366	3.79425	2.43423	2.19502	3.02129	3.89378	3.83017	4.87051	4.77273	4.09412	2.43916	sp|Q6BGW4|SRR1_DEBHA Stress response regulator protein 1 OS=Debaryomyces hansenii (strain ATCC 36239 / CBS 767 / JCM 1990 / NBRC 0083 / IGC 2968) GN=SRR1 PE=3 SV=2//1.58973e-12
g1458	turquoise	no	1200.78	1022.05	1190.7	810.048	777.475	809.281	679.803	654.261	710.054	723.573	692.056	776.96	700.374	563.976	698.876	998.118	959.354	990.55	861.543	836.53	978.907	793.855	771.339	816.883	706.429	708.277	724.996	643.829	601.048	685.592	sp|Q02088|TPM_SCHPO Tropomyosin OS=Schizosaccharomyces pombe (strain 972 / ATCC 24843) GN=cdc8 PE=3 SV=1//2.77664e-17
g1459	turquoise	no	36.9249	28.1924	33.6975	17.0514	15.0734	16.1096	16.5719	17.5058	16.9543	18.601	19.3387	26.4741	16.2432	10.2641	12.7437	28.9937	31.1537	32.8227	21.6588	23.7556	30.604	22.8078	22.3573	25.1909	22.7023	24.487	21.1976	12.1862	12.7228	20.6122	sp|P28739|KLPA_EMENI Kinesin-like protein klpA OS=Emericella nidulans (strain FGSC A4 / ATCC 38163 / CBS 112.46 / NRRL 194 / M139) GN=klpA PE=2 SV=3//2.42012e-135
g146	yellow	no	173.377	74.7157	175.348	200.648	219.248	181.485	175.571	186.012	191.761	178.065	181.04	254.798	226.175	131.279	165.035	226.322	221.072	210.612	353.235	368.292	378.061	348.866	349.117	367.731	260.259	479.793	460.304	388.701	312.453	349.99	sp|P78568|PUT2_AGABI Delta-1-pyrroline-5-carboxylate dehydrogenase OS=Agaricus bisporus GN=pruA PE=3 SV=1//0
g1460	green	no	17.1034	13.5415	18.2881	21.3502	20.7334	17.9755	19.2982	16.3553	16.8991	13.4409	15.2985	16.0613	16.4776	11.117	13.7809	10.9018	9.3244	10.4538	25.3126	24.9229	30.4358	19.4082	18.3802	17.3096	16.2059	23.3147	31.9565	30.7747	30.5807	15.665	sp|Q4P5V5|BFR2_USTMA Protein BFR2 OS=Ustilago maydis (strain 521 / FGSC 9021) GN=BFR2 PE=3 SV=1//0
g1461	turquoise	no	75.1342	42.1236	69.7331	51.2683	54.499	50.8727	46.0052	49.1107	50.6471	45.3355	47.3623	55.0216	47.6176	34.1601	39.2232	66.1996	63.0142	65.1848	68.7781	71.1932	81.1759	62.6739	63.6704	61.3997	47.2822	57.5655	62.6664	47.7273	39.4442	51.5349	sp|G0SBQ3|NSP1_CHATD Nucleoporin NSP1 OS=Chaetomium thermophilum (strain DSM 1495 / CBS 144.50 / IMI 039719) GN=NSP1 PE=3 SV=1//1.54026e-26
g1462	yellow	no	14.7252	16.2312	13.2671	15.9827	17.2408	14.6261	15.2682	16.3087	16.0933	17.2039	17.6453	15.5894	14.7383	16.475	15.1259	23.1743	22.4176	23.8734	31.3568	33.7781	30.7632	31.5169	32.2839	31.7695	31.6598	29.4925	21.2884	22.1351	22.7252	31.8058	-//-
g1463	red	no	280.339	290.495	274.452	203.426	195.236	220.259	196.913	193.24	192.077	214.51	204.816	171.674	175.903	168.122	167.995	181.65	184.726	192.811	190.099	175.946	233.862	184.326	183.16	206.101	166.778	219.273	145.513	156.172	162.248	160.642	sp|P32611|RML2_YEAST 54S ribosomal protein RML2, mitochondrial OS=Saccharomyces cerevisiae (strain ATCC 204508 / S288c) GN=RML2 PE=1 SV=1//2.17753e-81
g1464	blue	no	29.4747	29.8217	25.3749	23.0293	22.2874	21.6156	19.8313	16.8916	20.061	20.7274	21.1342	25.0919	21.1229	17.1965	20.0303	24.675	28.633	25.501	27.251	27.1929	27.4666	25.0385	23.0103	25.9256	28.6615	23.8456	22.9808	19.3689	20.0104	24.1021	sp|Q9UTQ5|YL39_SCHPO Uncharacterized J domain-containing protein C1071.09c OS=Schizosaccharomyces pombe (strain 972 / ATCC 24843) GN=SPAC1071.09c PE=3 SV=1//2.06665e-42
g1465	black	no	9.02605	5.74201	8.69359	9.21773	13.1366	12.0783	10.8463	11.2537	12.6614	13.2635	14.5111	17.6497	14.6281	10.5676	11.0499	8.99465	8.39873	9.03698	12.7747	15.0551	17.1048	14.7024	14.5271	14.3758	13.0087	12.0799	13.5498	11.2217	9.66641	17.0938	sp|Q09837|SMP3_SCHPO GPI mannosyltransferase 4 OS=Schizosaccharomyces pombe (strain 972 / ATCC 24843) GN=smp3 PE=3 SV=1//5.86024e-23
g1466	brown	no	69.1183	81.0163	70.1737	70.2853	71.3914	72.1409	66.319	68.1995	67.5182	72.7927	69.8555	89.9626	71.8572	69.5879	78.0608	59.6002	60.5397	60.9907	74.7582	77.332	83.1117	73.8168	76.6063	82.2634	90.8523	92.343	82.174	75.2271	78.1924	92.8886	-//-
g1467	brown	no	80.9872	70.7006	78.0038	59.0657	61.777	47.4761	57.9167	55.2663	56.0198	37.9645	49.1447	42.6895	39.9136	33.173	31.6195	94.5119	90.5742	91.9593	47.6407	51.7424	34.4533	41.995	39.6418	37.9109	27.6563	33.0712	39.241	54.3605	41.7744	43.1276	sp|O36033|YLM1_SCHPO TPR repeat-containing protein C19B12.01 OS=Schizosaccharomyces pombe (strain 972 / ATCC 24843) GN=SPAC19B12.01 PE=3 SV=2//5.86663e-11
g1468	blue	no	46.3505	43.9144	43.6406	55.01	59.024	58.8183	63.3253	68.1335	67.8228	67.8403	81.3753	64.4289	65.2475	63.2497	57.2381	50.5286	48.2077	49.0463	32.9953	34.4496	34.227	45.1451	46.3936	46.4004	38.1747	42.9973	25.2776	26.1076	27.4889	51.7732	-//-
g1469	pink	no	34.6866	32.9689	32.8064	47.2607	54.9538	53.3867	56.0949	60.6936	61.0104	56.4669	64.2164	59.2752	53.7361	59.4201	60.0914	50.0462	47.2624	50.3043	39.741	44.8586	35.5729	47.6715	49.8573	47.0916	56.1938	52.7726	57.1464	58.35	55.8832	69.6691	sp|P33202|UFD4_YEAST Ubiquitin fusion degradation protein 4 OS=Saccharomyces cerevisiae (strain ATCC 204508 / S288c) GN=UFD4 PE=1 SV=1//4.69541e-19
g147	red	no	237.582	386.449	241.714	194.299	187.233	187.903	167.896	163.368	171.789	179.847	179.888	182.822	179.594	197.843	189.353	227.268	231.139	230.084	200.782	219.205	241.75	186.519	194.961	202.003	212.388	222.977	168.358	175.852	206.916	176.327	sp|Q1ZXK3|LSM3_DICDI Probable U6 snRNA-associated Sm-like protein LSm3 OS=Dictyostelium discoideum GN=lsm3 PE=3 SV=1//1.44893e-37
g1470	green	no	21.5452	36.0403	19.9054	18.3324	17.5818	13.5405	17.65	16.3477	14.9115	14.8138	15.0517	18.406	15.7929	15.0439	15.1101	26.4151	26.3939	24.8899	21.4522	26.5215	29.7953	20.6475	18.7061	19.7528	20.1898	32.4719	36.4727	39.2592	44.4756	17.4238	sp|Q4P5U4|DBP4_USTMA ATP-dependent RNA helicase DBP4 OS=Ustilago maydis (strain 521 / FGSC 9021) GN=DBP4 PE=3 SV=1//0
g1471	turquoise	no	19.8045	18.5824	20.3971	15.5506	14.7446	14.6628	13.6794	14.9437	14.1348	13.2661	14.4745	18.7107	14.7087	11.5358	12.0231	20.7389	19.9867	21.1995	18.6154	20.6653	22.3665	19.288	16.7507	17.5988	13.3101	17.8248	19.9937	16.7607	14.7265	15.6493	-//-
g1472	green	no	51.5694	66.916	49.0724	43.9723	46.0499	46.838	45.2818	44.5534	46.8779	46.0678	48.354	53.3731	44.5935	44.719	44.3418	52.8313	53.6657	55.0042	60.7832	66.7523	74.2387	59.0644	58.2777	60.5114	55.7147	70.9927	66.2201	64.4752	60.353	57.0685	-//-
g1473	magenta	no	13.4607	6.81543	12.4067	8.64985	9.45121	8.27814	7.2264	7.8749	8.40699	7.47177	8.62825	12.0501	9.30693	6.48384	7.2751	11.9101	10.2045	9.8271	12.0135	12.4766	13.4018	11.5973	12.0073	11.6268	7.22305	11.1234	14.4618	12.3555	8.70419	9.8661	sp|Q4P5U1|JHD1_USTMA JmjC domain-containing histone demethylation protein 1 OS=Ustilago maydis (strain 521 / FGSC 9021) GN=JHD1 PE=3 SV=1//0
g1474	tan	no	14.7978	17.2342	13.7824	23.4424	25.039	23.8891	17.2053	18.5999	14.6933	11.5917	10.3406	11.253	11.1145	11.419	14.1449	14.3335	14.2117	12.8511	24.8786	28.2439	24.6955	20.731	21.0842	21.1261	19.2402	14.8197	16.3171	10.9804	15.4021	13.3713	sp|Q9US00|AMT2_SCHPO Ammonium transporter 2 OS=Schizosaccharomyces pombe (strain 972 / ATCC 24843) GN=amt2 PE=3 SV=1//2.09885e-140
g1475	blue	no	3.41292	5.57875	3.72738	7.38046	6.6504	5.61952	9.78286	7.8887	6.52636	3.9938	4.82272	7.06271	5.90411	5.53525	5.53378	4.21171	4.40435	5.12186	3.39612	3.72756	2.81235	3.19254	2.89107	3.2809	4.63603	4.07631	5.16752	5.67506	5.2028	7.50163	-//-
g1476	turquoise	no	21.9711	14.3171	20.7515	11.3384	12.5724	9.14383	10.0401	10.1551	10.9567	10.1825	11.2786	16.0039	10.3479	6.27007	7.93689	22.4829	20.4496	23.5336	12.0321	14.4165	16.05	14.0123	14.0173	14.9308	10.3371	12.7152	12.7564	8.88023	7.4637	13.9451	sp|Q6S001|KIF11_DICDI Kinesin-related protein 11 OS=Dictyostelium discoideum GN=kif11 PE=3 SV=1//1.37597e-72
g1477	turquoise	no	25.4353	34.5039	23.7055	37.7733	36.9389	32.2783	37.0346	38.6111	39.9207	39.0739	34.599	38.6825	38.4193	39.06	42.9482	21.4792	20.8569	19.9769	29.2273	28.4479	26.6544	32.5039	28.0596	32.5151	40.2988	31.3064	35.7404	36.3091	35.7144	34.7948	sp|O14068|YFF7_SCHPO UPF0357 protein C1687.07 OS=Schizosaccharomyces pombe (strain 972 / ATCC 24843) GN=SPAC1687.07 PE=3 SV=1//1.32021e-07
g1478	yellow	no	4.79211	5.18503	4.13761	6.0386	6.2406	5.12774	7.96856	6.14053	7.89407	2.57046	2.97371	4.57366	4.02447	5.28133	4.2458	6.79979	7.11512	6.96854	12.8818	13.3415	7.83992	13.3353	12.3612	10.4005	10.9955	5.43727	10.6694	9.71422	11.1967	9.80617	-//-
g1479	turquoise	no	25.602	15.6943	22.4921	17.0236	19.0529	15.8256	14.646	16.1351	16.821	16.0655	21.2155	24.7162	16.6345	13.5324	13.9136	23.4667	20.8497	22.8361	20.213	23.9644	21.9524	19.9919	21.1563	19.7105	16.3431	18.502	21.0619	16.5072	15.3324	21.1306	sp|P28040|DPOA_SCHPO DNA polymerase alpha catalytic subunit OS=Schizosaccharomyces pombe (strain 972 / ATCC 24843) GN=pol1 PE=1 SV=1//0
g148	pink	no	74.58	75.1352	80.2145	50.3268	46.6699	49.5588	45.8361	41.7042	48.3588	50.9081	44.641	46.1235	47.5472	41.8113	43.7192	49.5495	54.6145	49.7103	60.0268	55.0869	74.236	48.1389	47.6815	49.3757	41.8293	64.6839	54.7119	62.8639	58.2994	39.3165	sp|O14337|RM07_SCHPO Probable 54S ribosomal protein L7, mitochondrial OS=Schizosaccharomyces pombe (strain 972 / ATCC 24843) GN=mrpl7 PE=3 SV=1//1.74088e-33
g1480	green	no	687.814	823.798	677.39	524.261	473.41	543.691	495.591	474.993	497.213	548.76	483.019	523.187	546.572	510.962	520.544	529.483	548.367	520.593	549.088	510.91	644.294	603.375	541.255	607.303	568.203	824.37	684.536	779.136	891.128	528.853	sp|P38988|GGC1_YEAST Mitochondrial GTP/GDP carrier protein 1 OS=Saccharomyces cerevisiae (strain ATCC 204508 / S288c) GN=GGC1 PE=1 SV=1//3.10499e-138
g1481	turquoise	yes	38.5254	35.8206	35.876	28.1889	32.4359	28.1899	26.5052	28.1673	27.9418	34.6749	37.9168	46.4323	36.1139	38.3487	41.0812	41.805	42.6762	42.8656	37.2508	41.0244	36.453	40.6051	38.5555	40.7879	44.6995	34.2078	39.4564	31.3534	29.8015	40.2274	sp|Q872S3|OS9_NEUCR Protein OS-9 homolog OS=Neurospora crassa (strain ATCC 24698 / 74-OR23-1A / CBS 708.71 / DSM 1257 / FGSC 987) GN=yos-9 PE=3 SV=1//1.48269e-17
g1482	blue	no	54.1652	58.8817	54.8712	69.5004	69.494	68.5325	60.1884	67.1369	68.2252	72.8935	67.1482	74.0982	70.4759	70.8799	74.2643	46.126	46.6579	48.3734	63.9345	63.9496	71.1718	68.2876	70.426	74.3505	72.2367	68.9082	61.407	49.8967	52.9565	68.3992	sp|P0CR64|SNX41_CRYNJ Sorting nexin-41 OS=Cryptococcus neoformans var. neoformans serotype D (strain JEC21 / ATCC MYA-565) GN=SNX41 PE=3 SV=1//6.19857e-19
g1483	yellow	no	19.3555	22.7909	18.0383	21.3471	21.4553	16.6728	18.5435	17.9065	19.0025	18.7759	18.6336	24.5282	20.821	18.3688	20.1619	17.6071	18.7366	18.6695	21.7337	20.8878	26.7176	19.2201	20.9096	23.2214	23.2727	26.4363	29.9997	24.3764	27.5959	23.85	sp|D7UQ40|SOL5_ALTSO Bifunctional solanapyrone synthase OS=Alternaria solani GN=sol5 PE=1 SV=1//3.69011e-19
g1484	red	no	10.3413	13.6764	9.34257	6.83831	7.11007	5.67598	6.66511	5.46431	5.7398	7.24812	6.96632	7.32581	6.5352	6.64209	8.20194	5.16439	3.68524	5.81818	6.87155	8.96123	10.8928	5.95565	5.55822	7.27865	8.56485	9.60149	8.97071	10.3102	12.3429	6.94676	-//-
g1485	green	no	13.0241	15.3145	13.3161	10.5133	12.036	9.84347	9.5971	9.48437	9.29784	10.8478	11.4243	15.8932	12.8127	11.4002	11.953	9.15888	8.62287	9.91648	11.9952	12.1066	13.7668	12.0844	10.4076	12.4794	15.5205	13.6539	18.1649	13.8644	15.3475	14.7949	sp|Q9CXP9|EXO5_MOUSE Exonuclease V OS=Mus musculus GN=Exo5 PE=2 SV=1//5.50715e-10
g1486	red	no	35.2574	55.1743	36.3059	31.3056	29.8011	30.8306	31.7846	26.6178	30.3437	30.2629	31.7915	31.5713	29.747	30.4148	34.5488	26.8348	28.8847	26.2108	31.2222	33.1713	36.906	24.9121	25.5654	29.2728	29.6439	33.73	30.077	30.6698	37.0848	26.7016	sp|O59802|GPI2_SCHPO Phosphatidylinositol N-acetylglucosaminyltransferase GPI2 subunit OS=Schizosaccharomyces pombe (strain 972 / ATCC 24843) GN=gpi2 PE=3 SV=1//3.61026e-27
g1487	magenta	no	25.913	13.267	25.3368	23.6246	22.0943	20.512	18.3893	19.9205	21.8181	19.468	22.6474	22.1721	19.3017	12.3609	14.8116	23.0633	20.713	21.8598	23.2831	25.7435	29.6033	24.2376	21.4687	22.3014	15.8077	21.2887	24.258	19.0969	14.3774	22.9347	-//-
g1488	green	no	57.0582	38.1019	56.0475	36.2554	35.3375	35.3657	35.2273	36.2279	39.0377	42.8084	44.425	36.0223	45.2954	32.5311	31.343	41.0035	37.6539	40.3065	34.5447	36.9591	49.1652	38.7363	35.1374	37.0526	33.6467	64.0278	75.5321	70.5143	72.9827	40.0063	sp|O74923|YJ7D_SCHPO Uncharacterized transporter C757.13 OS=Schizosaccharomyces pombe (strain 972 / ATCC 24843) GN=SPCC757.13 PE=3 SV=1//6.61666e-63
g1489	blue	no	61.462	55.9118	61.3057	28.8696	30.127	32.6127	28.316	32.9527	34.2401	37.004	38.351	32.6535	52.7306	42.5564	39.5538	71.9245	69.2778	68.3679	37.3765	38.3341	44.1106	42.5236	40.366	43.5746	28.7654	44.8926	57.4088	57.7371	77.8245	31.0152	sp|Q9UT98|POS5_SCHPO NADH kinase pos5, mitochondrial OS=Schizosaccharomyces pombe (strain 972 / ATCC 24843) GN=pos5 PE=3 SV=2//2.43342e-77
g149	red	no	67.5339	89.5686	72.1598	68.0812	67.4788	63.6604	61.5375	62.3971	63.5973	66.7171	67.3643	63.2022	63.0677	66.388	68.7294	55.9784	52.6209	54.9635	64.1228	59.2235	72.2083	60.6997	61.9296	61.8302	64.2397	66.4115	54.0298	52.0248	58.1988	60.5674	sp|Q4PF67|DCN1_USTMA Defective in cullin neddylation protein 1 OS=Ustilago maydis (strain 521 / FGSC 9021) GN=DCN1 PE=3 SV=1//0
g1490	green	no	372.72	460.716	390.18	470.223	458.408	510.369	494.27	508.463	483.937	443.908	479.64	353.299	445.734	469.441	457.098	381.16	376.537	379.511	355.968	340.52	339.821	368.505	394.302	359.845	400.108	315.532	291.228	280.432	314.299	367.133	sp|O94389|CC124_SCHPO Coiled-coil domain-containing protein 124 homolog OS=Schizosaccharomyces pombe (strain 972 / ATCC 24843) GN=SPBC29A10.12 PE=3 SV=1//4.12138e-31
g1491	brown	no	333.871	386.464	353.994	389.789	376.414	416.651	337.347	354.916	331.672	306.709	302.85	273.24	331.157	314.248	326.295	369.462	358.551	357.425	361.332	336.287	336.652	345.841	351.359	345.402	354.578	302.388	302.02	261.91	295.715	316.806	sp|Q10215|RDL_SCHPO Putative thiosulfate sulfurtransferase, mitochondrial OS=Schizosaccharomyces pombe (strain 972 / ATCC 24843) GN=SPAC4H3.07c PE=3 SV=2//2.54931e-15
g1492	red	no	209.526	358.945	206.231	125.612	125.731	127.411	112.469	108.685	105.34	121.945	121.855	139.168	125.045	140.598	142.643	196.712	215.281	197.659	167.288	157.115	187.955	140.947	146.874	165.261	181.244	158.059	117.373	108.804	145.917	124.315	sp|P40984|UBC9_SCHPO SUMO-conjugating enzyme ubc9 OS=Schizosaccharomyces pombe (strain 972 / ATCC 24843) GN=hus5 PE=1 SV=1//1.10344e-90
g1493	yellow	no	15.6072	13.8384	14.6722	16.3221	15.032	14.6631	17.8216	18.1293	18.698	17.0198	19.4023	19.1877	17.6429	14.4383	15.5065	20.9303	21.3983	21.2575	17.3192	18.9426	18.4537	22.0376	22.9005	21.0264	20.6438	21.9291	20.672	17.5672	20.376	23.4588	sp|Q10156|LKH1_SCHPO Dual specificity protein kinase lkh1 OS=Schizosaccharomyces pombe (strain 972 / ATCC 24843) GN=lkh1 PE=1 SV=3//5.20007e-121
g1494	magenta	no	32.6448	25.9433	27.419	26.8577	25.0821	25.3728	21.6058	23.6854	25.0632	24.2955	28.162	31.5132	23.6074	22.7489	23.0496	20.5927	21.3515	20.8791	27.4981	31.7833	35.5939	26.0698	25.8887	26.487	24.6934	25.7776	28.9127	20.5025	19.6001	25.3926	-//-
g1495	turquoise	no	11.5958	8.78082	10.9686	8.99288	9.702	9.18035	8.08288	7.76329	9.16478	8.31255	9.34185	10.108	8.50662	7.6375	8.12242	14.2448	13.41	13.3662	9.8992	11.3232	11.5494	9.76124	10.502	12.2429	10.3361	9.84874	10.6905	8.80397	7.99924	10.1476	sp|Q4P5R8|STU1_USTMA Protein STU1 OS=Ustilago maydis (strain 521 / FGSC 9021) GN=STU1 PE=3 SV=1//9.47801e-07
g1496	green	no	19.6904	18.1805	18.3556	16.9684	18.0303	16.4782	17.0669	17.9889	18.0478	18.8745	19.2261	20.8003	19.6475	19.0745	17.7909	19.7104	20.3216	19.3352	19.1797	17.5454	18.8815	19.4212	20.4679	19.7774	17.4707	15.6972	15.7348	12.7528	14.1728	17.5858	sp|Q9W625|IMPCT_XENLA Protein IMPACT OS=Xenopus laevis GN=impact PE=2 SV=1//5.42202e-16
g1497	green	no	176.748	167.122	178.923	201.24	176.034	196.007	181.117	183.609	193.606	179.762	186.277	163.24	165.158	155.481	155.344	165.435	164.364	163.262	170.356	180.208	184.679	167.915	175.742	174.954	149.498	150.137	133.151	119.248	109.594	157.177	sp|O88685|PRS6A_MOUSE 26S protease regulatory subunit 6A OS=Mus musculus GN=Psmc3 PE=1 SV=2//0
g1498	green	no	55.216	59.2922	53.1937	58.0318	58.5277	56.6484	49.8627	50.6853	55.0006	53.9805	55.5913	58.5489	52.3223	56.5916	54.3124	55.4845	56.2313	59.2796	57.3633	57.9124	66.6675	61.4131	62.1264	61.6605	57.0459	47.7924	50.238	37.3614	42.3128	51.7512	sp|P45432|CSN1_ARATH COP9 signalosome complex subunit 1 OS=Arabidopsis thaliana GN=CSN1 PE=1 SV=2//4.99181e-24
g1499	red	no	45.2211	58.8764	48.6283	31.5176	29.2693	28.8975	27.447	27.1143	27.1572	28.5307	29.059	26.0997	26.7762	25.4256	25.9731	42.6479	44.5468	43.3595	35.2463	35.2578	42.0686	33.1805	29.3015	31.9591	25.1373	33.2217	31.2011	28.2566	30.1392	24.0418	sp|Q6P0I8|EXOS6_DANRE Exosome complex component MTR3 OS=Danio rerio GN=exosc6 PE=2 SV=2//6.13057e-17
g15	turquoise	no	93.6278	193.545	83.9101	324.04	319.938	337.292	344.786	312.56	336.801	381.889	404.154	381.449	330.996	478.16	423.449	87.1299	92.292	90.6798	258.572	266.425	250.719	334.133	345.302	376.084	456.791	382.892	276.62	277.021	406.223	335.851	-//-
g150	blue	no	332.185	287.837	324.953	202.474	233.924	232.351	190.16	198.506	194.711	175.405	174.396	166.306	208.609	170.911	194.93	285.121	290.47	290.476	240.168	222.735	261.289	232.221	219.799	228.684	173.071	334.862	255.436	284.839	261.842	197.095	sp|O59930|LEU3_PHACH 3-isopropylmalate dehydrogenase OS=Phanerochaete chrysosporium GN=LEU2 PE=2 SV=1//3.35099e-141
g1500	green	no	14.0543	17.6908	15.5939	15.8671	16.0608	14.6262	16.2274	15.571	16.2718	20.3662	20.6522	24.1462	22.5157	18.4786	21.3671	18.0344	19.012	18.8589	21.4434	24.3081	29.1162	22.3763	21.2798	23.3834	21.0833	30.2752	31.907	29.04	32.0905	20.0608	sp|O74839|YC1B_SCHPO Uncharacterized MscS family protein C1183.11 OS=Schizosaccharomyces pombe (strain 972 / ATCC 24843) GN=SPCC1183.11 PE=1 SV=1//4.49391e-33
g1501	green	no	18.0785	14.927	17.4069	18.6093	21.0322	23.2393	18.9225	21.3364	20.6438	22.3614	22.1078	21.1211	21.7935	20.1504	17.4473	17.6188	18.2025	19.0627	18.5253	18.737	20.9335	20.3531	21.4862	21.538	20.7501	18.3176	17.4135	13.4499	13.4861	21.1719	sp|O59748|CTK2_SCHPO CTD kinase subunit beta OS=Schizosaccharomyces pombe (strain 972 / ATCC 24843) GN=lsc1 PE=1 SV=2//6.0341e-10
g1502	pink	no	1107.71	874.948	1102.05	1626.26	1559.55	1582.68	1724.46	1833.81	1714.44	1652.61	1621.99	1316.13	1583.27	1467.84	1363.92	1264.51	1207.79	1284.61	1013.21	1006.17	759.476	1314.75	1353.72	1191.77	1441.32	1212.64	1214.35	1523.54	1424.66	1684.15	sp|Q9H3K2|GHITM_HUMAN Growth hormone-inducible transmembrane protein OS=Homo sapiens GN=GHITM PE=1 SV=2//5.68241e-33
g1503	pink	no	170.586	152.843	167.343	107.62	102.461	102.422	112.77	93.7723	102.491	105.545	96.3275	117.015	100.832	84.6176	94.6817	157.27	155.465	158.747	152.91	159.078	198.974	139.496	134.907	146.282	112.696	184.257	149.931	178.667	164.674	108.424	sp|O60100|IMB4_SCHPO Probable importin subunit beta-4 OS=Schizosaccharomyces pombe (strain 972 / ATCC 24843) GN=kap123 PE=3 SV=1//0
g1504	turquoise	no	55.2703	48.0336	49.743	20.8934	21.7931	18.9133	17.6642	16.8308	18.5219	18.9096	21.6369	31.0617	18.2025	17.4213	22.7074	59.5518	54.3314	57.261	24.3153	26.4674	25.9632	22.591	21.3544	23.2509	21.5888	22.4363	25.6069	20.7409	20.4734	23.7714	sp|Q875X3|MYO2A_NAUCC Myosin-2A OS=Naumovozyma castellii (strain ATCC 76901 / CBS 4309 / NBRC 1992 / NRRL Y-12630) GN=MYO2A PE=3 SV=2//0
g1505	blue	no	619.686	646.304	622.519	356.684	377.626	342.942	355.934	302.357	307.926	272.956	268.16	321.836	310.04	393.779	394.03	826.95	879.267	809.143	548.241	521.798	402.443	399.342	397.809	403.729	322.57	297.696	400.46	452.468	588.695	271.156	sp|P0CG83|UBIQP_HORVU Polyubiquitin (Fragment) OS=Hordeum vulgare PE=2 SV=1//2.58661e-61
g1506	yellow	yes	0.573019	1.29308	0.293351	1.03116	0.176046	0.575905	0.509367	0.269036	0.62386	0.803831	0.384258	0.227591	0.500179	1.37887	0.992494	1.63557	1.50206	1.7552	4.48219	3.63695	3.08957	2.61309	3.57254	2.38068	3.63956	1.4843	3.10171	1.79666	1.89513	2.08543	-//-
g1507	/	no	10.5471	12.6277	10.469	11.7939	12.4288	10.3471	12.3097	10.8768	10.0792	8.70817	8.96021	12.1572	7.88743	9.21875	10.9625	12.3926	12.5985	11.8307	11.3938	11.2476	11.4076	12.0802	11.4859	10.9749	14.1201	11.2613	14.0181	10.8676	13.0616	10.2391	sp|Q6PAF4|NSE1_XENLA Non-structural maintenance of chromosomes element 1 homolog OS=Xenopus laevis GN=nsmce1 PE=2 SV=1//5.05509e-13
g1508	yellow	no	0.214016	0.144885	0.230083	0.359452	0.357686	0.240905	0.263803	0.229673	0.209704	0.343111	0.668003	0.442014	0.528819	0.706277	0.336987	0.150367	0.213181	0.474011	0.855312	0.704335	0.953569	0.639972	0.608328	0.682873	0.533665	0.674885	0.854548	0.379706	0.566249	0.50053	sp|P39932|STL1_YEAST Sugar transporter STL1 OS=Saccharomyces cerevisiae (strain ATCC 204508 / S288c) GN=STL1 PE=1 SV=2//2.53744e-52
g1509	brown	no	11.8254	15.8267	12.301	16.7147	15.3671	16.5884	15.7156	13.7369	14.8949	20.1687	21.2284	16.722	17.6373	19.824	17.9863	9.08742	10.8164	9.39642	23.5176	18.7196	28.1753	21.2922	21.354	19.9866	20.7455	33.4369	21.9676	21.7041	23.7238	19.1844	-//-
g151	blue	no	44.6283	34.2545	45.2615	111.607	111.109	112.996	128.513	122.766	128.205	113.929	124.676	118.269	119.983	135.96	130.644	54.9334	52.5816	52.6078	95.9154	95.3146	77.2643	113.443	119.25	106.035	133.207	100.362	120.475	131.301	130.588	146.194	sp|F4I2Y3|RMR3_ARATH Receptor homology region, transmembrane domain- and RING domain-containing protein 3 OS=Arabidopsis thaliana GN=RMR3 PE=3 SV=1//3.95929e-11
g1510	brown	no	71.5002	76.2782	72.4168	60.5755	57.5372	64.8755	55.5411	52.8424	54.7674	59.58	64.3004	34.1925	47.8289	47.3314	36.753	60.6995	64.4063	63.4571	48.4468	46.0582	51.9999	49.269	54.9697	51.1571	33.236	41.5654	16.7366	27.4891	22.1884	34.4708	sp|Q54UQ4|RBSK_DICDI Probable ribokinase OS=Dictyostelium discoideum GN=rbsk PE=3 SV=2//5.45229e-22
g1511	greenyellow	no	60.6559	88.6276	56.996	62.587	62.1247	65.2005	61.5854	61.1946	62.8723	70.2489	64.7292	63.8782	69.3982	79.3071	74.2581	56.7762	59.7803	59.1935	63.091	60.0669	69.5327	74.8466	75.6909	75.9012	73.6821	81.7805	62.6884	61.6694	74.0747	67.2539	sp|P23542|AATC_YEAST Aspartate aminotransferase, cytoplasmic OS=Saccharomyces cerevisiae (strain ATCC 204508 / S288c) GN=AAT2 PE=1 SV=3//7.6437e-138
g1512	brown	no	122.674	117.134	126.752	121.958	125.003	127.636	120.323	116.913	123.209	128.461	126.092	104.546	116.852	114.631	108.099	129.341	122.918	125.316	131.147	123.111	140.677	121.075	125.065	127.538	115.361	106.917	90.0429	80.1804	87.7745	104.308	sp|Q99JI4|PSMD6_MOUSE 26S proteasome non-ATPase regulatory subunit 6 OS=Mus musculus GN=Psmd6 PE=1 SV=1//1.23081e-85
g1513	pink	no	115.738	106.067	119.532	77.3102	73.8053	85.201	75.4466	65.0391	68.5164	79.0947	79.6064	90.0055	78.7259	59.0568	74.4013	92.6972	94.1485	94.4681	105.052	102.352	122.302	94.122	93.6133	100.686	89.4925	108.217	103.223	98.1686	87.1938	86.7649	sp|Q6CA53|APT_YARLI Adenine phosphoribosyltransferase OS=Yarrowia lipolytica (strain CLIB 122 / E 150) GN=APT1 PE=3 SV=1//2.14247e-55
g1514	turquoise	no	6.41904	20.4053	7.37243	9.84364	11.2495	15.3786	12.014	11.561	10.9386	16.406	11.3245	13.7747	13.3124	22.4116	18.492	7.74542	7.84252	7.99631	11.7408	11.1793	14.7104	13.8203	16.1652	15.7322	20.5364	14.9363	14.0003	15.845	21.4865	17.2104	-//-
g1515	green	no	346.981	380.895	348.022	450.031	445.331	508.8	464.852	479.732	464.73	469.845	444.323	359.299	434.602	446.904	397.858	350.538	338.773	336.131	329.934	326.794	316.456	372.228	394.116	387.497	357.355	282.015	263.863	250.346	245.419	362.359	-//-
g1516	brown	no	31.8334	39.1549	31.8124	49.3577	53.6804	53.5294	54.6955	53.9457	49.5112	67.8188	74.4551	74.5764	63.644	72.7218	75.278	42.2446	36.8023	39.7253	57.4254	60.5258	69.9911	59.2505	64.7219	71.5375	72.459	74.2193	57.5353	45.4862	55.2605	64.272	-//-
g1517	greenyellow	no	51.5816	70.3564	51.3103	52.4336	47.2372	53.1368	48.0593	43.5392	43.6831	49.4127	46.9754	48.8476	51.1112	53.8814	53.9271	50.7864	52.9105	52.2499	57.4544	50.9236	53.9709	51.1023	54.807	53.5581	64.7626	55.4079	53.0355	49.9922	59.8065	51.9472	sp|P53152|MMS2_YEAST Ubiquitin-conjugating enzyme variant MMS2 OS=Saccharomyces cerevisiae (strain ATCC 204508 / S288c) GN=MMS2 PE=1 SV=1//6.38896e-36
g1518	yellow	no	2.17989	5.14275	1.98726	2.69908	2.17747	2.16821	3.8133	3.13375	3.03325	2.06822	1.96138	2.53105	2.16656	3.09682	2.38617	3.22491	3.30626	3.18613	4.49938	4.74618	4.74638	5.05446	5.50787	4.5254	3.98176	4.01734	4.37269	3.98664	4.23331	3.09909	sp|G5EB19|PPOA_EMENI Psi-producing oxygenase A OS=Emericella nidulans (strain FGSC A4 / ATCC 38163 / CBS 112.46 / NRRL 194 / M139) GN=ppoA PE=3 SV=1//3.03728e-141
g1519	black	no	11.5137	10.3882	10.5136	13.5801	14.6008	12.5839	11.6333	12.8161	14.769	13.8768	13.6697	20.4866	15.5933	13.6311	12.6134	9.43057	9.0222	8.89861	14.1916	14.5406	15.0662	13.7474	13.5323	15.158	13.3985	12.3233	19.5975	14.113	12.3065	18.2694	-//-
g152	red	no	39.3575	42.3921	35.0598	30.0492	29.7189	26.1429	30.6279	29.0097	30.2707	32.8981	29.9801	24.8943	30.3675	25.516	26.5801	34.5849	32.7133	32.8545	39.7229	36.8003	43.5815	31.2787	30.2013	31.2777	34.0258	34.6656	29.1151	33.7774	37.6564	28.3934	sp|Q4PF70|GPN3_USTMA GPN-loop GTPase 3 OS=Ustilago maydis (strain 521 / FGSC 9021) GN=UM01243 PE=3 SV=1//1.72002e-180
g1520	red	no	618.332	1030.29	639.359	431.144	360.044	376.105	348.454	328.01	334.888	398.45	343.969	354.904	350.6	434.59	407.953	464.349	484.564	518.815	482.222	449.278	588.41	396.142	374.626	417.937	447.614	576.826	403.459	492.668	695.747	331.879	sp|Q4P5P0|GAR1_USTMA H/ACA ribonucleoprotein complex subunit 1 OS=Ustilago maydis (strain 521 / FGSC 9021) GN=GAR1 PE=3 SV=1//2.80908e-62
g1521	cyan	no	9.2075	10.8707	7.96225	7.7655	9.84016	9.0596	7.35225	8.28116	7.95266	8.72796	9.07597	11.7437	10.8576	9.20556	10.0129	9.77084	9.67785	8.52964	10.1327	10.5316	12.152	9.49883	9.83596	9.79096	11.3781	10.6583	10.8703	10.5419	10.8594	11.7502	sp|O04514|OPT2_ARATH Oligopeptide transporter 2 OS=Arabidopsis thaliana GN=OPT2 PE=2 SV=2//1.91014e-142
g1522	blue	no	35.0218	67.4782	39.9977	541.346	443.933	722.751	376.927	432.47	373.403	376.166	402.855	99.156	227.44	205.853	141.475	57.1809	55.3847	54.8806	239.606	207.855	302.29	298.131	340.113	250.954	122.085	119.829	78.5464	68.3578	71.2048	148.211	-//-
g1523	black	no	190.635	163.862	186.669	243.546	235.363	233.403	201.485	215.334	212.136	205.927	211.051	243.983	207.75	178.743	214.716	141.819	136.109	139.395	253.515	254.24	271.192	236.894	235.543	253.54	239.465	233.626	248.009	174.624	185.805	225.999	sp|A6QBG7|DNAJ_SULNB Chaperone protein DnaJ OS=Sulfurovum sp. (strain NBC37-1) GN=dnaJ PE=3 SV=1//2.33399e-15
g1524	yellow	no	2.82351	2.45407	2.4006	3.45913	4.43351	2.86648	2.21365	2.81594	2.81334	2.91114	3.42553	3.61397	4.53395	2.45844	5.31619	3.54874	3.4522	3.52622	7.49197	8.97801	15.8615	7.48248	6.6457	8.15757	7.80155	7.98237	11.7381	9.09479	9.8551	6.4192	sp|O94469|DUR31_SCHPO Probable urea active transporter 1 OS=Schizosaccharomyces pombe (strain 972 / ATCC 24843) GN=dur3-1 PE=3 SV=1//2.74477e-79
g1525	yellow	no	0.898158	2.4562	0.732567	1.82628	1.22722	0.913901	1.83314	1.82971	1.55793	1.51314	1.4403	2.14441	1.79898	1.74157	1.84089	1.00272	1.02155	1.00432	1.7451	2.36183	3.00173	2.42174	2.67787	2.48936	1.97677	2.74313	3.13338	2.6636	2.93788	2.1071	-//-
g1526	brown	no	34.942	42.9355	36.6083	35.1678	40.0667	34.3789	33.5634	35.2796	37.4957	35.687	38.1027	52.0639	40.7747	36.9552	40.5124	35.0037	34.2066	34.5883	39.3329	39.899	40.4325	40.9653	39.4704	38.4723	48.7162	39.2127	50.4828	45.0821	42.5603	52.3408	sp|O43396|TXNL1_HUMAN Thioredoxin-like protein 1 OS=Homo sapiens GN=TXNL1 PE=1 SV=3//8.20248e-33
g1527	brown	no	10.9471	10.1644	8.46478	24.6017	22.9447	15.5662	18.0746	20.2735	18.3949	20.2318	19.4462	28.8657	19.9074	21.8893	31.386	7.87835	6.85511	8.34714	26.4843	26.9312	22.3773	23.6421	22.2407	23.6502	32.7805	27.0551	33.9247	23.4872	23.6044	24.5648	-//-
g1528	brown	no	38.6786	53.9706	37.3593	80.7622	74.5727	49.7194	68.0938	60.2098	57.9329	43.5762	41.3466	80.0104	64.9465	68.5154	90.587	63.3155	62.1702	60.8131	104.567	101.684	86.8174	83.0058	76.6447	89.7828	121.908	100.142	139.964	113.455	140.242	90.1677	-//-
g1529	brown	no	26.1445	45.1988	25.5639	40.7497	43.7725	44.2065	45.6739	45.8623	46.3391	48.1424	45.7696	50.8113	49.6428	62.584	57.1757	27.1969	28.2963	25.4672	44.0354	43.6668	45.3699	47.3772	48.1659	50.6347	65.3463	52.7456	48.6127	42.3662	53.8349	48.9675	sp|Q6GPD0|RHG32_XENLA Rho GTPase-activating protein 32 OS=Xenopus laevis GN=arhgap32 PE=2 SV=1//1.62159e-35
g153	blue	no	32.4574	29.7999	30.9166	42.1482	43.166	44.287	41.5401	46.8267	47.1226	45.884	52.8277	48.4242	47.1325	43.4009	40.6527	27.8795	26.5486	29.2137	40.2722	42.7174	42.1413	43.0968	41.7622	40.8231	40.1892	37.4027	38.1006	33.447	32.3804	44.8118	sp|Q9U5L1|SRPR_DROME Signal recognition particle receptor subunit alpha homolog OS=Drosophila melanogaster GN=Gtp-bp PE=1 SV=2//6.34912e-10
g1530	black	no	23.6265	1.93876	23.0911	31.4959	33.4934	30.8548	22.7625	30.3019	33.5476	23.6981	28.4762	36.8359	24.2642	11.3593	13.5488	23.2602	16.6655	20.9907	30.7909	44.1522	38.8126	36.3232	37.0564	28.1601	15.0648	17.4911	32.651	17.3454	8.65717	31.2439	-//-
g1531	yellow	no	37.285	39.9876	37.1987	46.1391	47.0943	40.047	44.3368	46.408	47.1583	38.182	39.5431	48.3065	41.7242	40.1911	44.6432	42.9082	48.409	44.5014	54.4503	59.8003	54.1849	60.4562	57.4354	59.4417	60.266	58.3368	75.5749	62.0468	60.2292	58.6627	sp|Q4P5N0|STE20_USTMA Serine/threonine-protein kinase SMU1 OS=Ustilago maydis (strain 521 / FGSC 9021) GN=SMU1 PE=3 SV=1//1.99525e-109
g1532	pink	no	123.319	129.899	126.618	81.7106	78.7606	85.6896	75.4534	81.5505	83.9094	86.3728	89.7651	83.707	92.8251	88.8781	80.049	141.12	145.902	143.941	109.774	103.931	133.651	116.352	109.835	124.189	81.4497	158.374	120.646	124.743	138.282	70.6679	sp|A8NEP3|TRP_COPC7 Tryptophan synthase OS=Coprinopsis cinerea (strain Okayama-7 / 130 / ATCC MYA-4618 / FGSC 9003) GN=TRP-1 PE=3 SV=2//0
g1533	blue	no	58.668	74.8007	64.3133	71.551	72.3835	69.3309	68.5102	74.6276	71.2934	72.1487	78.4627	79.184	76.9903	73.6569	71.7467	65.6078	62.9997	67.1811	65.7198	69.9519	68.9307	68.7447	66.6627	75.0562	79.9687	70.5226	68.377	64.6914	69.0308	83.2385	sp|Q9Z0F6|RAD9A_MOUSE Cell cycle checkpoint control protein RAD9A OS=Mus musculus GN=Rad9a PE=1 SV=1//4.69757e-19
g1534	grey	no	44.9666	44.307	43.7152	45.6737	49.506	46.7505	41.6339	48.1857	48.4457	45.5628	53.7921	58.1012	45.9792	46.8854	49.2634	49.2834	46.3506	49.9336	44.0076	51.6706	49.5042	47.9444	49.044	48.9635	46.6054	43.7833	45.8246	38.8817	42.3407	52.896	sp|O60103|DOA10_SCHPO ERAD-associated E3 ubiquitin-protein ligase doa10 OS=Schizosaccharomyces pombe (strain 972 / ATCC 24843) GN=doa10 PE=1 SV=1//1.38836e-24
g1535	turquoise	no	24.9539	25.8432	22.9268	19.3507	20.5589	19.021	19.7023	19.3056	20.3708	18.2537	19.6015	22.2793	19.1736	19.6222	19.6609	30.9735	30.6714	28.9914	20.3167	22.1168	22.8197	21.1431	19.6623	18.972	18.4186	21.2947	20.2767	17.1473	16.8935	18.4316	sp|Q9LU46|RH35_ARATH DEAD-box ATP-dependent RNA helicase 35 OS=Arabidopsis thaliana GN=RH35 PE=2 SV=1//0
g1536	red	no	7026.04	8466.86	7228.77	3637.42	3420.68	3874.1	3717.8	3467.29	3636.96	4221.65	4058.5	3692.17	3298.31	3541.96	3591.35	7268.52	7594.84	7466.77	5592.43	5151.89	6457.39	4771.02	4669.42	4754.81	4139.36	5320.46	3861.36	4080.69	4448.02	3680.19	sp|P14799|RS27A_NEUCR Ubiquitin-40S ribosomal protein S27a OS=Neurospora crassa (strain ATCC 24698 / 74-OR23-1A / CBS 708.71 / DSM 1257 / FGSC 987) GN=ubi::crp-6 PE=1 SV=4//1.49825e-72
g1537	red	no	76.6575	114.09	77.5344	77.633	84.3608	89.0389	75.1808	80.8098	75.501	82.1912	79.4126	82.7567	78.1563	89.872	88.2482	98.9944	106.511	103.335	90.6508	83.2945	91.1173	84.2564	89.9993	93.4352	107.989	88.2946	72.8078	58.6167	88.9078	82.8793	-//-
g1538	turquoise	no	28.5923	18.9423	27.4707	24.6003	27.1712	23.5573	25.5092	24.8034	26.882	24.8008	27.3338	25.7141	27.3941	20.3256	20.0376	38.3962	34.3396	40.7634	24.742	27.1701	23.825	25.9216	25.9724	24.504	19.6839	16.6227	21.1231	17.0264	14.8381	25.4802	sp|P42698|DR111_ARATH DNA-damage-repair/toleration protein DRT111, chloroplastic OS=Arabidopsis thaliana GN=DRT111 PE=1 SV=2//2.24143e-18
g1539	brown	no	102.708	90.303	104.351	188.018	158.549	123.126	215.583	162.513	146.248	91.7928	94.1539	67.8386	79.1312	79.9017	61.3783	155.471	154.376	156.391	131.05	129.594	117.893	121.944	114.638	108.901	78.4729	93.2505	65.184	82.9074	61.5503	80.7413	sp|O94584|PSS_SCHPO CDP-diacylglycerol--serine O-phosphatidyltransferase OS=Schizosaccharomyces pombe (strain 972 / ATCC 24843) GN=pps1 PE=1 SV=2//2.76756e-54
g154	tan	no	0	0	0	0	0	0.0795461	0	0	0.201961	0	0	0	0.0797153	0	0	0.1955	0.350106	0.419599	0.994977	0.71515	0.527567	0.465954	0.397946	0.147973	0.104731	0.2507	0.521615	0.226977	0.250215	0.0531236	-//-
g1540	yellow	no	23.6413	26.0304	22.8283	22.9466	26.6315	25.9422	23.6373	23.6184	25.0547	24.0995	25.9475	27.1863	23.4442	24.4971	23.2466	20.5413	20.9231	20.1293	19.0922	22.1632	23.3391	19.0883	19.9086	21.5578	18.4437	19.8051	18.9352	14.783	15.9567	19.8894	sp|P0CQ08|PAN2_CRYNJ PAB-dependent poly(A)-specific ribonuclease subunit PAN2 OS=Cryptococcus neoformans var. neoformans serotype D (strain JEC21 / ATCC MYA-565) GN=PAN2 PE=3 SV=1//1.73841e-48
g1541	brown	no	3.93155	6.15584	3.27793	3.49159	4.42774	3.28403	4.49021	4.22447	4.27501	3.86461	4.64317	5.94047	3.60899	4.10779	3.32442	2.86367	2.92752	2.92901	4.97529	4.46216	5.35917	4.50789	4.43399	3.84969	3.23066	5.64893	4.99355	5.00372	4.60647	3.6353	-//-
g1542	green	no	36.929	36.9399	36.0223	37.3612	40.5184	42.2373	40.89	39.2645	39.0317	42.9995	43.7277	39.8936	41.0663	37.2455	35.1895	33.2597	31.6521	30.5733	30.3847	30.3612	33.3138	35.2098	33.6237	35.0714	37.7283	36.9241	30.1776	28.4706	26.9887	38.6261	-//-
g1543	yellow	no	171.738	188.803	174.971	158.918	163.165	176.003	165.876	163.42	161.507	168.623	176.36	167.024	160.281	154.296	163.897	132.207	128.199	137.149	146.477	133.818	160.82	132.973	139.989	154.188	139.012	141.743	115.793	128.56	117.597	134.458	-//-
g1544	yellow	no	185.542	168.732	175.506	159.891	153.639	160.697	172.859	186.357	194.213	165.441	177.308	169.915	176.046	147.05	138.352	122.311	126.536	128.607	134.134	134.371	130.779	137.525	142.625	130.715	138.877	141.658	134.49	156.516	145.497	160.562	sp|O60084|TIM44_SCHPO Mitochondrial import inner membrane translocase subunit tim44 OS=Schizosaccharomyces pombe (strain 972 / ATCC 24843) GN=tim44 PE=3 SV=1//1.46353e-16
g1545	green	no	16.7274	14.8561	16.1999	11.2466	12.7198	9.95385	9.50593	11.0476	13.6201	10.27	14.561	21.678	14.1919	9.31335	11.2915	13.3444	11.8798	13.7044	15.0583	18.6117	23.0309	17.9736	17.8708	16.9166	14.009	18.1775	25.588	20.7788	17.5901	20.6867	sp|Q09690|POM1_SCHPO Dual specificity protein kinase pom1 OS=Schizosaccharomyces pombe (strain 972 / ATCC 24843) GN=pom1 PE=1 SV=1//7.6082e-93
g1546	yellow	no	33.0497	31.0498	32.3995	35.862	36.2822	36.5496	37.1559	38.0152	38.7499	40.3621	41.4905	44.6961	41.7642	37.7264	38.1217	30.7188	32.844	32.6801	46.33	48.562	53.1894	46.6805	45.9691	48.2366	48.7711	47.5478	48.914	37.5652	42.275	46.5761	sp|Q1MTP1|THP3_SCHPO THP3 homolog C2A9.11c OS=Schizosaccharomyces pombe (strain 972 / ATCC 24843) GN=SPBC2A9.11c PE=3 SV=1//3.39216e-91
g1547	red	no	143.43	173.425	138.325	108.261	115.491	113.272	100.932	91.7155	101.621	110.349	103.983	114.32	118.721	99.1531	102.033	130.148	144.334	128.912	140.428	145.103	157.823	130.465	133.308	146.547	133.169	160.593	142.545	139.457	140.812	124.637	sp|P17423|KHSE_YEAST Homoserine kinase OS=Saccharomyces cerevisiae (strain ATCC 204508 / S288c) GN=THR1 PE=1 SV=4//6.84724e-122
g1548	blue	no	37.115	33.9357	34.9602	57.3603	57.3893	57.5071	48.1193	51.2652	53.1115	52.6125	57.7438	58.8165	50.452	47.8495	49.9581	31.2208	30.7152	32.0927	51.9321	54.3453	58.2517	50.8175	54.7996	55.6234	52.3021	48.6914	54.6302	44.4552	41.5916	59.1849	sp|O88487|DC1I2_MOUSE Cytoplasmic dynein 1 intermediate chain 2 OS=Mus musculus GN=Dync1i2 PE=1 SV=1//8.38044e-112
g1549	grey	no	31.716	34.504	32.249	27.1984	29.4766	29.7293	24.3299	27.7079	25.9625	28.4258	33.8505	33.0431	30.2205	23.7778	22.661	20.1909	21.6408	22.7568	26.5255	30.272	34.9771	29.4291	26.2836	27.5985	25.401	26.942	23.1023	20.6223	16.6399	26.8907	sp|Q4FZQ6|PR38A_XENLA Pre-mRNA-splicing factor 38A OS=Xenopus laevis GN=prpf38a PE=2 SV=1//4.78246e-58
g155	yellow	yes	0.0201488	0.136404	0.12378	0.0846027	0.0198087	0.0432007	0.0477618	0.0973031	0.0109683	0.0646053	0.0196531	0.085362	0.0324694	0.0664934	0.0126904	0.159261	0.190139	0.142425	0.137739	0.179986	0.191011	0.144603	0.21612	0.200906	0.274912	0.190614	0.101982	0.172576	0.041812	0.201956	-//-
g1550	blue	no	27.7862	26.2926	25.8634	65.0148	69.6116	62.4764	72.1386	76.8498	83.8205	74.1138	95.0774	95.8684	80.7559	74.522	73.7775	35.349	33.4072	33.8692	53.9574	63.2548	64.7333	66.9559	64.396	62.8778	65.8093	58.4901	74.3851	64.9905	61.9735	85.5314	sp|P38329|VHC1_YEAST Vacuolar cation-chloride cotransporter 1 OS=Saccharomyces cerevisiae (strain ATCC 204508 / S288c) GN=VHC1 PE=1 SV=1//2.19271e-07
g1551	turquoise	no	58.7405	36.5116	57.1527	55.9596	58.2891	54.9117	51.7549	52.7191	58.1828	43.6962	50.4411	59.0675	49.2809	39.621	40.7443	59.3348	53.9953	58.8779	49.2929	58.6665	52.1563	49.5846	51.6922	50.759	42.1096	41.2254	58.0677	39.7982	39.6967	49.5928	sp|Q9US07|ARP8_SCHPO Probable actin-related protein 8 OS=Schizosaccharomyces pombe (strain 972 / ATCC 24843) GN=SPAC664.02c PE=1 SV=2//1.50176e-16
g1552	blue	no	53.9238	46.1503	54.1849	63.7815	63.8436	61.0191	55.6999	55.4271	63.2005	55.5042	58.6655	65.4723	57.3927	48.9675	49.7423	46.0713	43.588	44.8496	54.0487	57.7751	60.5881	57.4574	50.5735	54.3618	47.4023	47.1944	61.9672	44.3695	36.3442	55.6471	sp|Q8K2L8|TPC12_MOUSE Trafficking protein particle complex subunit 12 OS=Mus musculus GN=Trappc12 PE=1 SV=2//1.02884e-08
g1553	yellow	no	78.7809	168.845	100.134	144.117	137.009	121.726	143.644	132.796	139.547	165.413	170.095	158.86	175.188	204.704	199.776	104.709	96.3635	105.353	177.881	173.319	221.279	173.693	174.08	179.501	257.372	235.696	218.355	215.586	270.938	213.618	sp|Q7SAQ1|AP2S_NEUCR AP-2 complex subunit sigma OS=Neurospora crassa (strain ATCC 24698 / 74-OR23-1A / CBS 708.71 / DSM 1257 / FGSC 987) GN=aps-2 PE=3 SV=1//1.4027e-86
g1554	greenyellow	no	139.274	268.568	147.693	180.205	163.061	170.948	152.549	158.235	150.966	182.961	151.878	157.277	181.281	204.979	205.338	111.51	115.898	111.744	168.532	156.177	170.224	146.582	155.846	175.262	209.854	182.721	175.953	153.436	192.646	171.602	sp|O14085|SEC72_SCHPO Translocation protein sec72 OS=Schizosaccharomyces pombe (strain 972 / ATCC 24843) GN=sec72 PE=3 SV=1//1.08002e-16
g1555	red	no	593.614	901.536	641.954	580.761	544.29	589.091	563.775	554.467	549.789	613.422	596.506	539.976	570.248	650.53	605.415	614.827	603.826	652.124	632.374	598.648	714.06	615.068	611.531	630.103	720.842	680.212	563.177	574.173	704.543	632.196	sp|Q02854|NUXM_NEUCR NADH-ubiquinone oxidoreductase 20.9 kDa subunit OS=Neurospora crassa (strain ATCC 24698 / 74-OR23-1A / CBS 708.71 / DSM 1257 / FGSC 987) GN=nuo20.9 PE=1 SV=1//3.85472e-33
g1556	turquoise	no	49.5662	30.8046	48.2335	35.921	36.4871	36.7015	32.704	38.9192	38.6604	33.2666	34.083	39.0632	35.7641	27.3227	26.7631	75.3067	71.1281	71.7455	58.6195	63.7174	60.6436	57.4635	60.9887	58.6573	45.9747	49.5261	57.7393	49.4408	42.4692	51.0061	sp|B0JN99|SYN_MICAN Asparagine--tRNA ligase OS=Microcystis aeruginosa (strain NIES-843) GN=asnS PE=3 SV=1//2.63693e-74
g1557	magenta	no	116.364	96.6911	109.046	126.583	135.882	122.122	117.379	122.139	130.726	111.347	131.719	129.049	115.568	88.8209	101.639	126.506	124.301	124.589	126.699	139.699	142.177	141.834	132.599	142.247	99.2975	116.695	135.821	113.805	100.205	120.976	sp|P31115|PUS3_YEAST tRNA pseudouridine(38/39) synthase OS=Saccharomyces cerevisiae (strain ATCC 204508 / S288c) GN=DEG1 PE=1 SV=1//2.56848e-53
g1558	turquoise	no	41.2993	70.903	44.594	62.6297	65.8861	67.845	67.8614	75.6434	75.2184	75.5043	78.2565	74.3871	73.9132	82.1714	72.7403	51.2367	52.8326	51.2699	56.9357	60.6086	62.033	67.7432	71.7998	72.566	82.0728	78.443	71.2506	59.9853	73.897	78.9313	sp|Q6P2Y1|PAF1_XENTR RNA polymerase II-associated factor 1 homolog OS=Xenopus tropicalis GN=paf1 PE=2 SV=1//6.79324e-08
g1559	midnightblue	no	303.397	381.215	331.921	316.982	296.27	318.106	306.191	278.629	320.88	288.017	312.532	262.53	316.971	267.835	285.856	284.089	288.926	306.939	305.309	280.047	329.701	259.006	274.577	270.836	272.905	262.26	227.411	256.939	235.864	246.759	sp|C5FHU9|SKP1_ARTOC E3 ubiquitin ligase complex SCF subunit sconC OS=Arthroderma otae (strain ATCC MYA-4605 / CBS 113480) GN=sconC PE=3 SV=1//7.60706e-86
g156	/	no	0	0	0	0	0	0	0	0	0	0	0	0	0	0	0	0	0	0	0	0	0	0	0	0	0	0	0	0	0	0	-//-
g1560	black	no	98.6231	51.7669	94.7958	134.622	125.59	97.7208	122.288	103.366	112.72	91.5682	96.1494	98.3432	101.12	62.9807	70.9746	86.9666	81.1988	85.2829	121.065	125.9	140.839	123.345	111.364	112.467	82.8527	135.788	128.411	135.999	95.0576	109.92	sp|Q10258|MTHR1_SCHPO Methylenetetrahydrofolate reductase 1 OS=Schizosaccharomyces pombe (strain 972 / ATCC 24843) GN=met9 PE=1 SV=1//1.1984e-174
g1561	/	no	0	0	0	0	0	0	0	0	0	0	0	0	0	0	0	0	0	0	0	0	0	0	0	0	0	0	0	0	0	0	-//-
g1562	/	no	0	0	0	0	0	0	0	0	0	0	0	0	0	0	0	0	0	0	0	0	0	0	0	0	0	0	0	0	0	0	-//-
g1563	/	no	0	0	0	0	0	0	0	0	0	0	0	0	0	0	0	0	0	0	0	0	0	0	0	0	0	0	0	0	0	0	-//-
g1564	/	no	0	0	0	0	0	0	0	0	0	0	0	0	0	0	0	0	0	0	0	0	0	0	0	0	0	0	0	0	0	0	-//-
g1565	green	no	30.5846	23.3554	28.6717	21.3754	19.7594	19.6445	18.6032	17.4991	19.9196	19.4046	19.7324	20.3926	20.3015	15.6758	15.4791	22.2273	22.3831	23.6939	31.1885	31.4685	35.5174	22.3786	20.0277	22.2528	14.3896	25.5008	54.6838	61.9807	45.8378	16.1482	-//-
g1566	yellow	no	120.467	167.909	117.344	123.117	124.711	124.21	116.247	124.372	116.232	122.117	119.057	109.422	115.511	126.104	119.131	99.5623	101.43	97.9617	109.883	105.745	118.317	103.63	104.262	110.871	98.3544	106.629	82.0146	77.8486	93.4723	91.548	sp|P41836|PRS8_SCHPO 26S protease regulatory subunit 8 homolog OS=Schizosaccharomyces pombe (strain 972 / ATCC 24843) GN=let1 PE=3 SV=1//0
g1567	turquoise	no	81.6606	133.026	84.9161	176.001	166.695	199.733	250.005	224.614	246.568	235.562	225.508	181.379	255.633	272.075	242.57	73.3977	81.3827	75.7622	149.787	139.952	120.644	171.237	180.331	168.875	243.193	191.574	186.768	209.807	234.612	240.837	sp|Q07821|ISA1_YEAST Iron-sulfur assembly protein 1 OS=Saccharomyces cerevisiae (strain ATCC 204508 / S288c) GN=ISA1 PE=1 SV=1//1.21969e-29
g1568	green	no	21.9883	18.4228	20.7481	23.215	17.4144	15.5545	19.9157	17.3281	18.8222	14.3632	15.1045	15.1673	16.7632	10.6694	12.3565	17.3268	17.3843	17.8521	19.7554	19.7724	21.2852	16.6674	14.5243	13.1355	12.5046	19.5556	29.4424	27.1838	23.2965	12.2272	sp|Q8W4E1|RH47_ARATH DEAD-box ATP-dependent RNA helicase 47, mitochondrial OS=Arabidopsis thaliana GN=RH47 PE=1 SV=2//1.4446e-12
g1569	green	no	19.3407	18.7637	19.4997	16.0569	18.7927	16.4392	15.2208	18.9649	19.355	18.5116	21.5637	25.5702	17.8054	13.7473	16.9573	21.3451	22.2207	22.9396	18.4451	23.7669	25.8371	23.6727	22.7087	23.1296	21.9686	24.9362	31.3595	22.8809	19.4392	23.7787	sp|Q7T322|NAA35_DANRE N-alpha-acetyltransferase 35, NatC auxiliary subunit OS=Danio rerio GN=naa35 PE=2 SV=1//1.09951e-11
g157	grey	no	0	0	0	0	0	0	0	0	0	0	0	0	0	0	0	0	0	0	0	0.0127202	0	0	0	0	0	0	0	0	0	0	-//-
g1570	blue	no	2.38736	2.62954	3.66656	33.1414	29.6177	36.3183	34.1703	38.5523	34.5938	32.9279	36.7036	28.958	28.8233	24.1984	29.0704	4.14345	2.98001	4.23224	10.2225	9.62068	5.44249	18.4252	17.4983	18.5903	20.6993	18.488	20.7785	15.023	12.0315	31.2542	-//-
g1571	blue	no	3.46922	4.87858	4.52081	115.876	112.482	146.792	72.5221	83.5116	78.7195	68.8518	77.8588	82.7549	31.7947	22.4052	44.3799	4.69087	5.99505	5.55176	46.9503	29.598	6.83804	134.588	122.383	122.556	157.947	71.4695	86.0169	82.134	121.035	141.179	sp|Q08905|FRE3_YEAST Ferric reductase transmembrane component 3 OS=Saccharomyces cerevisiae (strain ATCC 204508 / S288c) GN=FRE3 PE=1 SV=1//6.43493e-24
g1572	brown	no	0.772559	1.09608	0.71269	1.61506	3.35391	1.55802	1.09516	1.47757	1.41572	1.54514	1.42503	4.10745	1.61886	2.14564	2.78461	0.597883	0.561418	0.793007	1.97897	1.8053	1.63155	2.23241	2.10857	2.0542	2.64151	2.79802	2.88215	2.62996	3.27779	2.73816	sp|Q08905|FRE3_YEAST Ferric reductase transmembrane component 3 OS=Saccharomyces cerevisiae (strain ATCC 204508 / S288c) GN=FRE3 PE=1 SV=1//3.35355e-16
g1573	blue	no	43.7808	39.3581	41.7722	110.233	99.2203	103.484	106.77	113.582	119.479	123.198	117.821	120.653	132.759	120.445	114.51	41.8346	41.8121	42.9513	85.1833	84.0373	73.842	112.612	109.466	107.256	101.522	102.843	104.43	101.26	104.363	117.801	-//-
g1574	turquoise	no	36.4323	16.462	32.0402	27.1628	29.0243	24.3646	20.575	24.1756	27.1685	17.9131	23.7835	27.0956	24.1403	14.9817	16.94	30.9934	29.2488	32.8837	28.8571	30.4985	27.5544	29.0629	23.4284	27.1788	21.4395	26.3678	36.4496	31.6167	21.8039	29.7902	sp|Q00357|TOXA_COCCA Putative HC-toxin efflux carrier TOXA OS=Cochliobolus carbonum GN=TOXA PE=3 SV=1//4.19324e-09
g1575	turquoise	no	30.134	14.8712	33.7371	23.2449	32.7262	23.187	23.8726	23.8761	25.081	15.4715	24.8876	25.5926	21.0579	10.5951	12.2745	41.5525	36.7933	41.4068	30.2111	30.7711	31.7707	27.1508	23.9245	22.8394	23.9031	24.6127	42.8263	29.4282	21.2728	35.9167	sp|Q8R033|LYRM2_MOUSE LYR motif-containing protein 2 OS=Mus musculus GN=Lyrm2 PE=3 SV=1//2.17341e-07
g1576	blue	no	14.3182	13.2742	14.1197	22.9796	23.5409	24.6232	23.0671	23.7355	25.186	25.8253	28.4339	27.5766	23.6973	24.2138	23.3141	11.3406	12.3771	12.4375	19.3333	21.4359	20.8547	23.4481	23.4475	25.001	21.5506	19.3328	17.255	15.8564	16.4994	23.4246	sp|Q09746|BZZ1_SCHPO Protein BZZ1 OS=Schizosaccharomyces pombe (strain 972 / ATCC 24843) GN=bzz1 PE=3 SV=1//3.27111e-62
g1577	green	no	48.8433	25.0112	50.415	37.3712	38.7805	45.812	43.1627	44.4008	45.7569	43.3744	46.9702	46.1542	45.6691	39.8711	40.107	54.3233	52.0435	55.6529	39.5131	41.3798	43.954	46.7091	47.4614	45.3959	35.7414	36.2072	27.7202	25.3543	24.1608	38.6245	sp|Q8BIZ6|SNIP1_MOUSE Smad nuclear-interacting protein 1 OS=Mus musculus GN=Snip1 PE=1 SV=1//5.03479e-47
g1578	blue	no	327.434	382.695	326.787	587.705	574.505	634.141	646.554	661.041	621.588	690.102	596.882	507.662	643.99	637.832	583.052	299.516	311.345	300.099	501.654	470.91	459.489	540.569	558.598	527.011	638.862	527.486	459.939	452.787	439.229	705.195	sp|P32420|SDHB_USTMA Succinate dehydrogenase [ubiquinone] iron-sulfur subunit, mitochondrial OS=Ustilago maydis (strain 521 / FGSC 9021) GN=SDH2 PE=3 SV=1//0
g1579	purple	yes	0.867408	1.14394	0.818917	2.01365	1.46188	1.7511	1.07881	1.0034	0.846252	0.878925	0.922982	2.39819	1.658	1.90836	2.14272	0.77169	0.590583	0.976775	1.52833	1.42998	1.19607	0.943203	1.34122	1.00344	1.01761	0.608974	0.608184	0.537564	0.783119	0.752745	sp|Q12546|PPA_ASPFI Acid phosphatase OS=Aspergillus ficuum GN=aphA PE=1 SV=1//7.51266e-38
g158	yellow	yes	1.85873	2.06637	1.79117	1.58497	1.54967	1.94379	1.33909	1.71115	1.1011	1.69446	1.33309	2.26782	1.93814	1.60366	0.987054	1.97651	2.18776	2.22413	4.72419	3.59832	4.69886	3.9452	3.47922	3.46445	4.32109	4.53148	3.4024	3.35572	3.00631	3.66172	-//-
g1580	turquoise	no	10.795	12.4067	9.47228	3.65305	5.07252	2.38028	2.31579	2.06506	1.55399	1.43515	1.75319	1.84772	1.78332	2.97745	2.55714	5.05141	5.19935	5.55043	3.04679	1.96846	1.48343	1.8464	2.13207	2.12254	1.33315	0.666823	0.796771	0.763278	0.745979	0.534922	sp|Q6U1Z4|CMT1_CRYNJ Alpha-1,3-mannosyltransferase CMT1 OS=Cryptococcus neoformans var. neoformans serotype D (strain JEC21 / ATCC MYA-565) GN=CMT1 PE=1 SV=1//1.89578e-07
g1581	blue	no	4.58332	4.67294	4.738	20.0994	18.5558	27.3853	16.8806	22.1279	23.1102	18.7802	20.2199	5.2872	11.0462	10.6425	5.2309	10.4172	11.14	11.2833	17.8758	16.3456	25.1381	24.835	21.406	21.6868	7.60711	6.97534	8.40973	6.79725	5.07641	5.93551	sp|O53732|UFAA1_MYCTU Tuberculostearic acid methyltransferase UfaA1 OS=Mycobacterium tuberculosis (strain ATCC 25618 / H37Rv) GN=ufaA1 PE=1 SV=3//2.46761e-42
g1582	turquoise	no	18.3739	20.8518	16.4685	17.7406	21.4361	14.9029	17.0094	14.4077	16.8503	12.4021	13.2233	12.7594	14.7759	9.46959	8.6626	30.1836	31.7765	33.2576	24.5714	25.8112	18.1264	25.0694	27.6655	23.795	16.2855	9.7819	18.6819	13.7061	10.8137	13.6854	-//-
g1583	brown	no	49.1044	80.7264	46.3081	60.5457	69.2199	69.7824	57.1485	59.7146	63.4684	61.0789	69.6817	71.2972	59.6868	74.3453	71.3236	41.6263	42.8628	41.6855	70.6723	69.4559	82.2301	67.6227	73.644	79.8448	78.4478	72.3856	62.103	52.2263	66.3916	69.128	sp|O88544|CSN4_MOUSE COP9 signalosome complex subunit 4 OS=Mus musculus GN=Cops4 PE=1 SV=1//2.45939e-74
g1584	magenta	no	38.9941	51.4844	40.461	59.592	57.9305	52.3974	61.8253	55.7575	53.446	46.4941	46.4328	52.3717	53.3648	66.1281	62.5268	59.6361	60.8369	58.9321	43.7493	42.1676	34.7905	42.1325	44.1473	43.336	54.8426	46.8439	50.2661	45.7626	58.4742	43.7622	-//-
g1585	blue	no	186.906	358.377	208.659	151.647	170.553	182.462	156.774	151.82	141.523	153.216	151.143	123.202	138.932	171.592	165.121	324.67	323.865	352.14	339.03	303.173	378.5	337.195	321.339	346.768	386.497	361.588	287.428	314.836	347.837	305.463	sp|P47131|YJ55_YEAST TMEM14 protein homolog YJR085C OS=Saccharomyces cerevisiae (strain ATCC 204508 / S288c) GN=YJR085C PE=1 SV=1//1.31552e-06
g1586	turquoise	no	236.604	133.579	228.196	136.499	141.413	144.346	114.533	121.172	139.281	126.984	126.813	165.906	128.958	88.1254	109.108	231.956	227.582	229.349	226.031	232.335	259.213	195.959	189.974	196.868	145.261	150.464	170.4	138.005	106.92	165.379	sp|Q9P3W6|YLI2_SCHPO Uncharacterized protein C458.02c OS=Schizosaccharomyces pombe (strain 972 / ATCC 24843) GN=SPAC458.02c PE=1 SV=1//3.70374e-41
g1587	brown	no	11.7907	21.9325	14.0331	22.8995	23.651	19.1212	20.508	19.1009	21.3266	20.2139	19.8759	31.9096	26.8669	24.9216	25.905	8.51937	11.1292	10.3222	25.5774	23.9037	27.6592	22.2177	24.2199	25.0276	30.3869	24.1447	33.7739	26.3881	24.1299	27.7679	sp|Q47077|BGAL1_ENTCL Beta-galactosidase OS=Enterobacter cloacae GN=lacZ PE=3 SV=1//4.95613e-19
g1588	brown	no	11.6347	11.062	13.7147	113.205	103.187	59.1751	92.4597	62.5048	60.5178	64.4896	51.1623	124.924	92.6766	130.851	132.013	40.4859	44.2014	44.5421	212.107	171.217	132.956	128.722	141.183	116.584	85.6452	57.3451	204.569	172.339	172.02	49.6341	sp|P87219|SOU1_CANAL Sorbose reductase SOU1 OS=Candida albicans (strain SC5314 / ATCC MYA-2876) GN=SOU1 PE=1 SV=1//5.48104e-41
g1589	turquoise	no	98.4477	131.433	104.128	132.931	134.073	147.447	164.037	145.728	150.935	148.904	144.873	120.186	136.508	157.361	146.132	84.5973	83.3407	89.6237	85.7897	81.2723	79.7639	97.7336	98.6942	94.1129	118.501	107.513	92.2111	105.506	110.565	108.42	sp|Q12184|ADRX_YEAST Adrenodoxin homolog, mitochondrial OS=Saccharomyces cerevisiae (strain ATCC 204508 / S288c) GN=YAH1 PE=1 SV=1//3.38237e-42
g159	/	no	0	0	0	0	0	0	0	0	0	0	0	0	0	0	0	0	0	0	0	0	0	0	0	0	0	0	0	0	0	0	-//-
g1590	red	no	221.65	216.332	218.048	118.412	118.339	118.764	104.707	99.3924	101.916	108.805	101.99	120.973	112.695	111.911	115.882	161.105	169.172	164.075	135.449	138.625	167.19	122.672	118.611	134.772	106.85	174.939	141.307	137.931	166.698	94.8317	sp|O60155|PRS1_SCHPO Putative proline--tRNA ligase C19C7.06 OS=Schizosaccharomyces pombe (strain 972 / ATCC 24843) GN=prs1 PE=3 SV=1//0
g1591	red	no	837.415	1184.21	930.256	367.593	370.558	383.695	345.506	351.304	304.237	420.688	359.132	482.285	395.365	445.568	503.131	734.806	793.854	811.28	619.476	546.935	665.951	474.802	476.225	503.683	537.456	693.374	468.927	539.718	643.589	368.139	sp|Q04832|HEXP_LEIMA DNA-binding protein HEXBP OS=Leishmania major GN=HEXBP PE=3 SV=1//1.00665e-14
g1592	black	no	9.83477	6.79992	10.1527	12.2692	12.3951	11.4642	9.80613	11.4979	11.1271	10.1499	10.3317	17.3941	11.4595	6.36914	11.1446	4.40777	3.57445	4.49431	12.7904	16.0465	17.4348	11.8526	11.6735	12.8593	11.0172	11.1401	19.0348	11.115	10.4149	10.4923	sp|P32486|KRE6_YEAST Beta-glucan synthesis-associated protein KRE6 OS=Saccharomyces cerevisiae (strain ATCC 204508 / S288c) GN=KRE6 PE=1 SV=2//7.8126e-114
g1593	grey	no	104.242	96.3032	100.679	101.648	103.077	108.201	104.782	100.328	100.465	96.5714	103.866	91.3052	91.064	85.606	95.3374	82.9814	88.6536	93.095	103.94	98.1188	117.337	102.113	103.868	104.645	100.702	112.864	84.6466	79.5355	86.4904	92.9822	-//-
g1594	yellow	no	2.07253	5.46457	1.988	3.70339	3.56034	3.88236	3.49586	3.24258	3.32524	3.97556	2.89399	3.40819	3.45702	4.7637	4.56185	8.56446	8.49795	8.53295	9.30383	8.6875	7.45572	8.31115	8.49433	9.62935	9.47381	7.11542	6.31852	6.0061	10.4012	6.6329	-//-
g1595	turquoise	no	21.5633	24.9159	21.0055	14.2375	14.9749	13.1874	13.4407	13.4822	15.728	10.937	12.4435	13.684	11.9298	12.0663	11.2291	31.7997	28.784	31.4656	18.9357	20.658	18.4598	17.9168	18.6438	17.621	14.966	14.5131	17.7927	15.2781	15.6498	19.2693	-//-
g1596	pink	no	2657.73	1681.68	2817.32	1273.01	1174.4	1290.33	1157.64	1164.65	1180.6	1643.05	1429.23	1637.39	1380.68	1035.92	1193.4	2170.51	2117.65	2240.37	1823.97	1758.92	2243.05	1588.83	1561.46	1640.69	1306.25	2043.93	1633.86	1597.53	1415.05	1309.69	sp|P38754|RL14B_YEAST 60S ribosomal protein L14-B OS=Saccharomyces cerevisiae (strain ATCC 204508 / S288c) GN=RPL14B PE=1 SV=1//4.93113e-36
g1597	pink	no	3551.64	3066.68	3745.13	1675.01	1531.01	1644.92	1485.97	1511.84	1485.22	2040.65	1989.85	1921.67	1731.43	1467.73	1647.14	2659.87	2643.06	2591.27	2405.5	2308.63	3000.13	1927.11	1819.1	1853.59	1637.41	2556.62	1822.53	1801.71	1859.62	1579.65	sp|P27074|RL44Q_CANMA 60S ribosomal protein L44 Q OS=Candida maltosa GN=RIM-C PE=3 SV=2//4.59799e-54
g1598	blue	no	248.416	256.767	242.721	122.211	105.866	120.667	110.16	100.364	105.363	119.954	109.245	116.533	101.438	93.7104	102.489	250.101	272.107	251.21	218.655	209.82	267.383	184.539	172.321	188.296	139.588	236.173	151.72	162.051	176.285	124.671	sp|Q9Y7I8|ZUO1_SCHPO Zuotin OS=Schizosaccharomyces pombe (strain 972 / ATCC 24843) GN=zuo1 PE=1 SV=2//3.22818e-79
g1599	blue	no	217.387	208.299	227.097	137.131	133.548	137.691	128.464	123.463	128.672	129.13	117.845	123.971	126.689	109.23	125.616	205.654	203.185	206.757	168.179	156.692	187.526	141.397	138.045	149.034	122.856	175.594	144.556	148.769	150.787	116.26	sp|O14018|SYSC_SCHPO Serine--tRNA ligase, cytoplasmic OS=Schizosaccharomyces pombe (strain 972 / ATCC 24843) GN=SPAC29A4.15 PE=3 SV=1//0
g16	blue	no	245.597	401.386	246.391	189.482	191.672	188.415	202.3	204.828	204.268	179.916	167.698	169.63	166.155	195.579	173.879	303.49	342.721	315.841	218.689	218.387	228.278	209.27	223.079	218.453	223.844	223.57	196.917	211.294	252.045	190.949	sp|Q10137|SEC14_SCHPO Sec14 cytosolic factor OS=Schizosaccharomyces pombe (strain 972 / ATCC 24843) GN=sec14 PE=3 SV=1//1.90959e-91
g160	blue	no	261.209	243.448	266.397	140.725	133.31	144.771	128.416	120.918	123.732	135.373	111.765	103.87	150.648	129.663	115.508	240.077	226.42	231.92	172.292	165.906	204.065	169.528	154.831	171.551	133.294	261.74	204.811	210.319	262.326	116.816	sp|P40054|SERA_YEAST D-3-phosphoglycerate dehydrogenase 1 OS=Saccharomyces cerevisiae (strain ATCC 204508 / S288c) GN=SER3 PE=1 SV=1//0
g1600	turquoise	no	137.385	123.767	139.93	90.1194	90.661	87.4482	84.0309	76.4273	81.449	78.4767	78.9307	78.3295	74.2849	67.3273	79.2103	137.884	127.362	134.258	73.2434	69.2183	69.2823	77.5481	75.6729	76.5692	82.4741	82.5157	78.7549	79.3704	70.9808	96.1502	sp|P19254|GUB_BACCI Beta-glucanase OS=Bacillus circulans GN=bgc PE=3 SV=1//7.247e-34
g1601	pink	no	2111.23	1241.66	2246.36	1039.07	1051.15	1165.23	1048.95	1071.98	1110.83	1438.82	1470.25	1680.08	1350.96	933.891	1062.45	1501.91	1509.82	1562.18	1584.52	1570.47	1972.44	1376.54	1343.1	1420.02	1178.92	1854.04	1600.03	1500.87	1177.07	1271.78	sp|Q7RV75|RS22_NEUCR 40S ribosomal protein S22 OS=Neurospora crassa (strain ATCC 24698 / 74-OR23-1A / CBS 708.71 / DSM 1257 / FGSC 987) GN=crp-27 PE=3 SV=1//1.55528e-79
g1602	pink	no	3075.96	2165.47	3175.35	1459.98	1279.9	1461.11	1274.15	1316.79	1328.34	1816.52	1635.63	1724.11	1443.02	1121.14	1374.9	2226.27	2385.41	2407.29	1871.75	1797.78	2384.22	1593.65	1572.16	1588.99	1194.81	1993.23	1550.12	1497.99	1275.22	1278.01	sp|O42984|RS17A_SCHPO 40S ribosomal protein S17-A OS=Schizosaccharomyces pombe (strain 972 / ATCC 24843) GN=rps1701 PE=3 SV=1//2.06224e-54
g1603	magenta	no	57.1426	34.6656	56.8084	48.3003	50.9651	47.9998	45.7434	49.6811	50.5533	47.3463	50.429	58.0768	51.3925	43.3695	43.6708	57.308	53.2974	57.9349	57.974	59.4259	64.6204	56.6225	56.1524	57.1202	51.4004	51.2439	60.905	42.732	42.159	57.3168	sp|Q14191|WRN_HUMAN Werner syndrome ATP-dependent helicase OS=Homo sapiens GN=WRN PE=1 SV=2//2.14148e-20
g1604	red	no	88.393	130.112	86.5438	86.1321	82.4339	87.9978	84.8093	87.848	83.9302	90.3006	100.466	83.4394	94.1957	99.3835	90.6754	84.8529	81.3823	95.1294	99.4795	91.1658	104.799	89.2899	88.6899	95.3014	105.4	96.5562	85.7793	77.3265	95.7275	92.4084	sp|P52553|PFD6_YEAST Prefoldin subunit 6 OS=Saccharomyces cerevisiae (strain ATCC 204508 / S288c) GN=YKE2 PE=1 SV=1//4.3295e-16
g1605	turquoise	no	25.4865	14.3342	23.9999	19.3836	21.0607	20.5738	16.7011	20.5876	20.074	18.3169	21.1378	21.8088	17.6863	14.0063	14.3472	22.8514	22.5586	23.3108	18.9506	22.0474	23.3192	20.6689	20.9126	20.5268	15.6248	16.1386	16.0474	13.9188	11.2648	19.8662	sp|Q10313|TRNL_SCHPO tRNA ligase 1 OS=Schizosaccharomyces pombe (strain 972 / ATCC 24843) GN=trl1 PE=3 SV=2//7.59071e-11
g1606	grey	no	14.9849	12.9641	14.5602	16.3494	18.1976	14.1496	13.3209	15.0951	16.3705	14.4831	19.3027	20.7189	19.0507	15.0481	15.1062	16.5919	15.4059	17.5344	14.6895	19.036	17.983	13.7741	14.498	13.7229	13.5428	11.2651	18.5593	15.388	13.6457	16.7268	-//-
g1607	green	no	36.4668	26.8142	33.3368	19.1233	19.4174	16.5585	14.7649	16.6902	16.679	19.8868	18.1773	23.5377	27.7082	19.1668	21.0688	44.3998	44.2651	42.7584	31.2754	31.9921	34.2671	26.3846	25.0748	27.7408	23.2107	34.7166	63.8314	46.898	53.8633	22.7599	sp|O60163|AK_SCHPO Probable aspartokinase OS=Schizosaccharomyces pombe (strain 972 / ATCC 24843) GN=SPBC19F5.04 PE=1 SV=1//9.92774e-13
g1608	greenyellow	no	3.73952	6.04052	3.20266	3.15119	3.20329	3.07385	3.29858	3.75488	2.79425	3.19315	3.70619	4.01378	3.51121	3.11002	4.04122	3.6276	3.42691	3.37325	4.4917	4.28926	4.80911	4.29303	4.77458	4.50511	4.64139	4.02862	4.12714	4.2812	4.30653	4.78513	-//-
g1609	green	no	1026.75	668.656	1061.95	996.152	869.334	963.074	959.772	1099.27	1052.56	917.016	822.739	1013.71	937.413	784.338	726.706	815.961	805.451	768.405	848.113	935.665	674.155	801.055	888.451	763.146	767.773	658.873	695.998	526.499	427.206	768.875	-//-
g161	black	no	27.1609	22.8363	25.7749	41.4906	49.4867	43.9695	38.519	38.1811	40.5215	41.2834	38.22	76.0034	42.372	44.9337	52.8604	20.9911	21.9239	20.8851	54.6298	54.8365	45.0837	47.0157	51.2856	50.2689	60.7689	37.0642	51.0416	42.3172	37.4016	51.9297	sp|O69192|PEPC_LISMO Aminopeptidase C OS=Listeria monocytogenes serovar 1/2a (strain ATCC BAA-679 / EGD-e) GN=pepC PE=3 SV=1//1.08124e-115
g1610	purple	yes	365.771	211.226	291.555	214.75	237.29	238.578	203.666	245.401	235.623	415.903	435.169	667.253	435.918	251.338	391.228	194.191	197.689	202.877	308.272	340.662	377.145	259.645	263.516	317.89	349.18	399.475	438.706	392.545	274.266	361.134	sp|Q12626|EXG_PICAN Glucan 1,3-beta-glucosidase OS=Pichia angusta PE=3 SV=1//1.14576e-48
g1611	black	no	34.6308	32.0408	33.8719	35.2159	35.2719	32.7515	26.3406	28.2179	32.1508	31.6027	31.5187	40.9871	31.8876	23.8268	32.0116	26.0679	25.0746	26.8589	38.6465	39.1351	47.0245	37.1749	35.3087	41.169	34.4588	39.0304	45.4245	33.2672	30.6011	36.6286	sp|Q7XI75|CARM1_ORYSJ Probable histone-arginine methyltransferase CARM1 OS=Oryza sativa subsp. japonica GN=CARM1 PE=2 SV=1//2.56972e-69
g1612	green	no	30.2963	24.2579	29.5523	29.5044	30.0533	29.4789	29.5317	31.9594	31.6303	29.5763	33.4862	37.2126	31.5947	28.205	29.7091	29.8178	27.735	31.2555	26.8222	29.2648	30.3384	25.8428	30.7638	29.3392	24.5761	27.7952	27.4486	21.0636	19.8051	28.4283	sp|O74350|BDC1_SCHPO Bromodomain-containing protein 1 OS=Schizosaccharomyces pombe (strain 972 / ATCC 24843) GN=bdc1 PE=1 SV=1//4.11776e-13
g1613	turquoise	no	4.76189	4.5939	4.22311	6.45605	5.58648	7.55302	5.92505	5.60419	7.16949	5.99768	7.42467	8.73711	8.10158	9.63917	11.7515	2.7207	2.54288	2.70281	2.82986	2.6466	5.82324	5.18762	6.01911	3.64788	3.28148	11.021	7.46655	7.73265	8.72451	1.52085	sp|O74959|YJCD_SCHPO Uncharacterized oxidoreductase C736.13 OS=Schizosaccharomyces pombe (strain 972 / ATCC 24843) GN=SPCC736.13 PE=3 SV=1//1.03981e-19
g1614	blue	no	49.1687	52.681	47.3505	39.4367	42.2245	35.7796	37.2101	34.4747	34.0456	28.6872	26.0434	29.3566	30.2167	26.8637	30.8798	41.2931	44.0653	42.2862	40.068	40.5392	41.1705	32.3981	30.5828	32.8554	31.2952	34.8733	34.9754	39.264	40.5486	27.7308	sp|P53759|DUS1_YEAST tRNA-dihydrouridine(16/17) synthase [NAD(P)(+)] OS=Saccharomyces cerevisiae (strain ATCC 204508 / S288c) GN=DUS1 PE=1 SV=1//1.51057e-100
g1615	cyan	no	87.3496	35.7621	89.1173	140.001	159.699	134.501	153.8	169.915	175.479	107.234	150.18	114.036	128.396	99.9106	85.3315	104.467	92.7385	106.496	82.1619	96.2429	61.3389	89.3781	89.9176	85.2466	41.7531	50.3889	63.2967	76.5707	47.0925	63.2668	sp|B2RR83|YTDC2_MOUSE Probable ATP-dependent RNA helicase YTHDC2 OS=Mus musculus GN=Ythdc2 PE=1 SV=1//2.16247e-07
g1616	black	yes	12.3679	8.13805	13.4259	15.3624	17.7039	13.4997	12.3772	15.2268	17.4945	15.2155	18.4299	27.138	15.3703	11.1729	17.2774	14.0397	11.5671	13.6959	21.252	25.3936	27.6753	21.7801	22.5244	22.6207	17.3121	19.1224	27.4761	20.2836	16.9548	23.1836	-//-
g1617	blue	no	175.059	223.318	176.126	467.574	438.645	483.13	559.314	530.667	550.669	572.589	586.965	451.173	556.17	694.884	641.146	157.458	157.295	160.867	273.181	275.146	265.421	363.016	361.013	355.538	477.726	330.833	310.431	316.573	423.831	478.23	sp|P53266|SHY1_YEAST Cytochrome oxidase assembly protein SHY1 OS=Saccharomyces cerevisiae (strain ATCC 204508 / S288c) GN=SHY1 PE=1 SV=1//8.30241e-33
g1618	black	no	11.8705	8.69073	11.5629	14.6125	15.8371	14.507	14.6066	15.8066	16.5878	14.5685	14.7238	16.5099	15.6724	13.848	12.7534	14.1724	13.0666	15.1692	18.2303	19.9006	21.0781	17.2303	16.8257	18.4774	18.7224	17.1274	24.3274	15.2827	14.3328	19.4773	sp|O74750|YEA4_SCHPO UDP-N-acetylglucosamine transporter yea4 OS=Schizosaccharomyces pombe (strain 972 / ATCC 24843) GN=yea4 PE=3 SV=1//7.62979e-33
g1619	red	no	33.4165	49.508	35.0465	27.3354	31.288	27.6936	25.1681	25.5062	26.9451	32.7122	29.9525	35.8591	31.2442	31.3218	27.8919	31.5185	32.6596	33.3134	31.0495	33.9046	31.8393	27.6997	29.0522	32.3185	40.874	36.2695	31.6832	23.1988	34.602	33.5797	-//-
g162	red	no	18.9311	12.3377	17.5472	23.4501	26.2127	24.5002	24.7535	25.1788	26.5942	20.9103	26.8392	25.9109	22.4452	20.9555	22.1209	28.493	25.0935	28.2227	21.9233	25.6361	20.4813	24.0018	23.8264	21.8178	21.5793	18.9574	23.9414	19.2991	19.5193	29.9688	sp|Q4PF83|NTE1_USTMA Lysophospholipase NTE1 OS=Ustilago maydis (strain 521 / FGSC 9021) GN=NTE1 PE=3 SV=1//0
g1620	yellow	yes	27.61	25.4458	24.4871	25.8636	25.9008	25.0676	24.2781	23.6109	27.0901	29.3744	32.4807	41.6786	30.5061	25.0567	27.1227	25.8268	25.7678	25.2814	38.7453	43.3882	48.4099	36.5899	37.7236	39.3727	36.289	41.3869	41.2946	36.0596	36.0694	34.7796	sp|Q5KH67|PPN1_CRYNJ Endopolyphosphatase OS=Cryptococcus neoformans var. neoformans serotype D (strain JEC21 / ATCC MYA-565) GN=PPN1 PE=3 SV=1//6.52285e-100
g1621	yellow	no	11.096	15.1915	11.0284	10.6259	12.0284	9.65056	9.86786	9.58084	11.4413	8.76803	10.0519	13.7752	9.7762	10.923	10.2007	10.9687	10.6249	10.8488	15.1974	18.3535	14.4038	14.5362	15.0378	13.6956	12.9417	11.6335	15.923	12.9447	13.6247	14.504	sp|O74561|YCZ8_SCHPO Uncharacterized inositol polyphosphate kinase C970.08 OS=Schizosaccharomyces pombe (strain 972 / ATCC 24843) GN=SPCC970.08 PE=1 SV=1//3.01403e-20
g1622	grey	no	22.8131	21.2796	21.5787	23.1884	25.5065	21.8993	23.52	22.8522	21.9241	15.9989	17.7379	23.4669	18.2218	16.4812	19.4581	16.9911	16.1778	18.0571	19.2289	21.4259	18.2009	19.4382	18.538	19.4259	24.1482	17.5115	28.1112	25.1152	22.7944	24.1694	sp|P15258|RAL2_SCHPO Protein ral2 OS=Schizosaccharomyces pombe (strain 972 / ATCC 24843) GN=ral2 PE=1 SV=1//2.56752e-60
g1623	turquoise	yes	16.3408	27.9095	15.6414	20.7669	21.0634	21.7516	16.7945	16.9271	19.8245	17.3133	19.0065	22.9427	19.3335	19.4842	17.6944	10.2597	9.8438	9.62835	21.6375	21.4356	16.4326	15.7269	14.6611	16.5372	15.6209	13.9343	17.3421	15.4803	12.8326	15.8696	-//-
g1624	salmon	no	3.34648	2.81571	3.19144	15.405	19.9279	14.012	9.85462	9.45026	10.1599	8.76807	9.06501	18.603	14.4013	14.2833	11.4179	2.79628	2.83717	2.91971	37.5683	34.2809	14.4302	13.0034	12.8709	11.2117	13.3335	5.40136	24.2402	29.084	16.9842	11.2812	sp|Q6ETN3|4CL3_ORYSJ Probable 4-coumarate--CoA ligase 3 OS=Oryza sativa subsp. japonica GN=4CL3 PE=2 SV=1//1.16985e-45
g1625	red	no	59.4065	77.9259	63.0641	48.2868	45.3703	47.7401	42.4404	47.6678	46.9952	51.1017	48.2134	51.7739	46.667	47.3833	51.1604	55.5343	54.6941	61.0133	59.1003	63.8488	67.7837	54.6552	50.2825	56.2368	56.8643	66.9461	56.6213	55.6592	62.4424	46.8588	sp|Q921I9|EXOS4_MOUSE Exosome complex component RRP41 OS=Mus musculus GN=Exosc4 PE=2 SV=3//1.86476e-51
g1626	turquoise	no	18.3527	21.7661	18.1285	11.2853	11.2997	11.3505	9.60965	10.5291	10.9812	9.89848	10.7376	12.4562	10.1842	10.5437	9.34312	21.7301	20.931	23.1595	12.5644	13.1424	13.1197	11.6968	12.3371	13.1192	10.5489	10.3337	10.6078	6.7002	7.86369	10.1611	sp|Q9UJX6|ANC2_HUMAN Anaphase-promoting complex subunit 2 OS=Homo sapiens GN=ANAPC2 PE=1 SV=1//3.68547e-40
g1627	red	no	172.946	320.267	177.997	171.266	160.268	184.692	177.461	181.664	168.754	186.632	171.116	151.93	159.404	209.915	197.276	173.579	197.41	188.983	202.744	185.903	217.18	194.016	205.672	219.667	229.046	213.652	165.008	161.248	214.212	180.83	sp|P23724|PSB6_YEAST Proteasome subunit beta type-6 OS=Saccharomyces cerevisiae (strain ATCC 204508 / S288c) GN=PRE7 PE=1 SV=1//4.29261e-79
g1628	turquoise	no	26.7696	26.6891	27.6776	17.3016	17.0777	16.9993	13.8155	14.5002	15.0821	14.9183	14.7413	19.7608	17.7217	13.8526	15.499	13.3806	12.2037	12.8583	10.2896	12.0467	15.1153	10.8651	9.74327	10.8084	9.05796	12.5443	16.5558	13.8129	15.8717	9.62347	-//-
g1629	blue	no	89.6746	100.923	85.9043	106.408	109.187	116.822	114.337	117.045	115.235	119.197	119.469	115.105	116.344	131.846	115.804	78.7503	81.2017	83.1091	88.4432	88.3704	88.6434	90.4288	91.7538	95.4085	96.6651	92.6595	77.199	83.7765	90.1253	90.788	-//-
g163	blue	no	8.34092	8.08597	9.39902	10.7972	11.9703	9.3529	10.829	11.5233	11.7035	13.6668	13.0101	24.4211	16.3895	14.2244	18.1303	5.4414	5.32781	4.3485	8.26804	8.47397	7.65724	9.26002	9.34511	9.09752	8.88601	8.45437	10.0151	10.851	8.80356	11.0853	sp|P32953|CYBL_RHOGR (S)-mandelate dehydrogenase, mitochondrial OS=Rhodotorula graminis PE=1 SV=2//1.26097e-97
g1630	brown	no	2.02973	4.16765	1.97652	2.40888	2.64316	2.54467	2.57449	2.61751	2.36277	3.01331	3.21303	5.03068	3.44781	4.54016	5.7665	1.55712	1.92251	1.83309	2.79699	2.49615	2.92072	2.44519	2.72011	3.34252	3.95203	4.00229	4.55232	4.33583	5.32281	3.44738	-//-
g1631	brown	no	46.7161	43.495	46.6667	67.829	67.3352	57.8104	65.2198	68.3401	65.3699	57.0699	58.9061	95.5099	81.1696	75.3307	90.8457	41.4437	45.8411	42.4154	99.6375	105.681	86.4271	95.021	97.0514	98.142	121.964	99.9834	137.88	126.135	127.286	111.309	-//-
g1632	yellow	no	82.6683	58.8736	76.5153	75.4539	80.6857	63.6468	71.849	69.2498	69.5589	48.145	55.7168	51.8564	51.2805	50.5831	45.856	50.4076	46.4924	49.6077	41.9579	44.5167	29.2971	45.6856	45.39	41.274	37.3918	25.8413	37.8478	35.3781	29.2772	39.1761	sp|Q4WI46|CRF2_ASPFU Probable glycosidase crf2 OS=Neosartorya fumigata (strain ATCC MYA-4609 / Af293 / CBS 101355 / FGSC A1100) GN=crf1 PE=1 SV=1//3.77942e-45
g1633	turquoise	no	213.629	261.064	210.319	315.941	318.125	331.545	308.475	306.441	310.713	311.066	305.974	304.698	321.669	342.901	362.529	212.733	209.789	216.315	332.394	322.257	315.474	335.607	343.799	336.094	393.922	277.661	339.351	293.633	331.555	369.489	-//-
g1634	black	no	31.1307	31.1841	31.5217	37.6991	41.4837	37.4107	34.4898	35.3964	37.5411	39.4293	39.4298	48.9056	36.7506	34.9911	40.4259	19.774	20.7206	19.8177	43.1747	42.1708	49.7239	40.0817	41.2207	42.8817	41.7533	42.5146	43.6573	33.8793	32.5841	42.3191	sp|O42773|PP2B1_CRYNH Serine/threonine-protein phosphatase 2B catalytic subunit A1 OS=Cryptococcus neoformans var. grubii serotype A (strain H99 / ATCC 208821 / CBS 10515 / FGSC 9487) GN=CNA1 PE=3 SV=1//0
g1635	black	no	14.7611	14.8228	14.1146	23.3105	25.831	25.1638	21.0075	22.5424	22.4369	22.4583	24.9959	26.6696	23.2856	25.269	26.3636	14.0228	13.519	13.9909	22.253	22.9102	21.9351	25.0003	24.071	23.1178	23.53	21.5755	25.0296	20.8585	20.7392	24.0768	sp|Q5TGY1|TMCO4_HUMAN Transmembrane and coiled-coil domain-containing protein 4 OS=Homo sapiens GN=TMCO4 PE=2 SV=1//1.42315e-13
g1636	blue	no	17.8636	17.1548	17.754	20.6612	24.8391	23.7236	20.6702	21.4878	22.722	21.0107	22.8074	25.3951	23.1862	25.1911	25.2075	17.3991	17.3176	17.7844	18.2674	18.8054	15.1218	21.0784	20.3789	21.5277	20.2695	17.4731	20.7938	18.121	17.381	23.4667	-//-
g1637	blue	no	282.836	313.614	278.82	422.349	365.593	388.739	396.979	387.973	389.93	359.542	348.976	310.49	330.43	332.847	337.879	233.035	226.884	248.388	304.535	277.014	277.36	297.014	322.459	299.11	314.66	246.576	281.542	271.542	256.091	293.144	sp|Q10169|DSK2_SCHPO Deubiquitination-protection protein dph1 OS=Schizosaccharomyces pombe (strain 972 / ATCC 24843) GN=dph1 PE=3 SV=1//1.36136e-08
g1638	pink	no	700.662	495.177	684.883	455.585	415.99	354.813	344.392	318.203	332.739	233.399	206.519	355.008	344.41	252.513	339.759	624.863	639.495	609.144	644.715	679.822	707.533	482.122	478.11	474.092	395.73	470.921	729.61	593.676	542.718	389.683	sp|Q9UT19|METE_SCHPO Probable 5-methyltetrahydropteroyltriglutamate--homocysteine methyltransferase OS=Schizosaccharomyces pombe (strain 972 / ATCC 24843) GN=met26 PE=1 SV=1//0
g1639	turquoise	no	34.3798	32.579	33.4683	51.5661	58.7931	54.3461	56.2087	58.134	58.2532	59.9673	61.3448	65.2476	65.477	69.4707	74.5256	28.7892	28.2364	27.166	52.1113	53.7071	60.2521	57.8673	56.3982	55.6008	62.5937	62.9673	64.8778	47.7522	58.0058	64.3676	sp|C8VDQ4|GYP2_EMENI Putative GTPase-activating protein AN11010 OS=Emericella nidulans (strain FGSC A4 / ATCC 38163 / CBS 112.46 / NRRL 194 / M139) GN=AN11010 PE=3 SV=1//2.9778e-156
g164	turquoise	no	4.80008	4.56018	4.24806	3.49419	3.89849	3.12242	3.46111	3.50106	3.79316	3.6127	4.07731	5.98632	3.89179	4.03448	4.63303	5.42924	5.2073	5.32043	4.45093	5.10943	4.11052	4.1549	4.56544	4.40175	5.14242	3.90977	5.61709	3.70364	3.96352	5.30943	sp|Q9FUR2|IP5P2_ARATH Type I inositol polyphosphate 5-phosphatase 2 OS=Arabidopsis thaliana GN=IP5P2 PE=1 SV=2//1.26579e-25
g1640	turquoise	no	59.8892	43.0298	56.4926	64.8883	59.9187	55.509	56.8039	52.8929	54.4248	40.9662	48.3279	54.9024	43.958	40.1526	40.853	81.6718	69.554	74.2621	55.5894	61.4158	54.6134	63.2457	60.3892	60.8322	54.9146	49.963	61.1932	49.3591	47.905	55.9942	-//-
g1641	pink	no	1459.97	692.359	1505.35	636.822	673.257	720.888	602.312	651.937	650.225	802.166	741.389	891.113	738.907	481.988	625.067	1045.29	1041.79	1028.8	1021.54	999.906	1254.3	825.16	805.384	847.145	597.096	1017.62	926.247	823.822	615.25	693.652	sp|Q9P720|RL16_NEUCR 60S ribosomal protein L16 OS=Neurospora crassa (strain ATCC 24698 / 74-OR23-1A / CBS 708.71 / DSM 1257 / FGSC 987) GN=crp-46 PE=3 SV=1//3.67379e-80
g1642	red	no	2681.24	2906.53	2757.52	1310.54	1261.48	1402.71	1311.46	1250.22	1227.32	1757.18	1580.8	1633.74	1488.28	1280.7	1466.07	1904.32	1919.04	1919.86	1598.81	1579.79	1975.01	1429.1	1321.93	1424.71	1216.32	1950.96	1469.07	1496.09	1509.48	1165.1	sp|P79015|RL32A_SCHPO 60S ribosomal protein L32-A OS=Schizosaccharomyces pombe (strain 972 / ATCC 24843) GN=rpl3202 PE=1 SV=2//2.36872e-65
g1643	turquoise	no	17.0209	9.75999	16.5591	16.0748	15.3506	14.4821	13.0738	16.7779	15.9133	14.6197	16.5827	16.3685	16.378	12.369	12.1656	27.0318	27.9314	26.7052	15.2463	17.8997	17.0249	16.0867	16.1059	16.6865	14.8333	16.0816	17.7081	13.3675	12.1739	14.1337	sp|O13701|TAF7_SCHPO Transcription initiation factor TFIID subunit 7 OS=Schizosaccharomyces pombe (strain 972 / ATCC 24843) GN=taf7 PE=1 SV=1//2.14606e-40
g1644	turquoise	no	12990.5	10543	13161.4	5983.93	5774.61	6446.64	5766.25	5514.7	5791.65	6167.69	5442.67	6339.69	5466.23	4609.41	4970.38	11562.6	11959.4	11513.2	8185.18	7914.83	9017.25	6760.05	6629.54	6807.42	5005.99	7069.74	5939.47	5946.52	5340.11	4797.7	sp|O42820|EF1A_SCHCO Elongation factor 1-alpha OS=Schizophyllum commune GN=TEF1 PE=3 SV=1//0
g1645	turquoise	no	17.5812	23.1829	17.7299	35.2165	34.9505	28.6878	33.859	29.9302	32.4783	36.1665	34.2972	37.5411	34.7982	40.4663	36.844	9.6116	10.3646	11.3794	19.8454	20.8635	22.8919	20.7547	21.7926	23.1157	27.4228	28.4361	27.8751	24.0606	31.447	24.8204	-//-
g1646	yellow	no	6.57379	6.5425	6.72421	7.22541	7.98719	6.36048	6.22706	6.07834	7.65233	6.08105	6.96202	8.40125	7.28261	7.12569	6.91681	7.66411	7.57803	7.3974	7.39213	8.35019	7.34349	8.02398	8.04082	7.3257	8.40442	7.43532	7.9777	7.81622	7.51886	8.56277	-//-
g1647	black	no	27.6235	23.5561	27.2289	31.7764	29.6356	29.347	29.1883	28.6347	29.9971	31.6112	30.234	30.7239	31.7363	29.2933	29.4742	29.1092	28.1821	30.9539	30.7696	32.9854	36.9749	37.0969	33.7807	34.1051	32.0568	37.9082	42.1321	30.8237	27.188	34.2833	-//-
g1648	turquoise	no	24.1361	16.4099	21.0566	16.045	18.3469	14.9247	14.8519	13.3782	14.7371	16.1296	19.8653	24.2064	18.9796	12.4405	14.2301	24.0711	24.0159	22.7362	19.3914	20.7883	19.4607	21.057	17.6285	18.608	16.495	20.1208	26.6297	19.4549	14.0706	20.5698	-//-
g1649	midnightblue	no	1784.33	1907.72	1825.42	1520.8	1400.18	1684.28	1515.26	1521.85	1548.85	1671.79	1555.29	1433.73	1427.82	1489.06	1426.26	1483.05	1441.91	1525.83	1444.16	1396.26	1567.87	1639.59	1626.46	1544.41	1676.47	1573.88	1308.19	1340.25	1585.32	1690.08	sp|P27080|ADT_CHLRE ADP,ATP carrier protein OS=Chlamydomonas reinhardtii GN=ABT PE=2 SV=1//2.03711e-128
g165	magenta	no	230.13	139.702	218.493	135.041	142.409	136.643	114.063	121.071	128.292	129.628	138.37	155.376	126.915	80.9909	108.41	172.663	163.074	170.281	182.09	196.361	240.748	155.326	154.724	162.17	111.528	182.014	185.451	162.035	126.488	135.799	sp|Q4PF85|EIF3L_USTMA Eukaryotic translation initiation factor 3 subunit L OS=Ustilago maydis (strain 521 / FGSC 9021) GN=UM01228 PE=3 SV=1//0
g1650	yellow	no	54.5291	66.8755	51.1058	53.9647	57.5865	50.7307	52.9322	53.4637	55.4782	67.9435	69.8992	79.1482	70.6035	64.8871	68.0514	75.0969	72.8858	77.402	70.1148	72.3179	75.4575	70.1387	79.5111	79.1355	76.3259	92.4776	79.3587	76.7773	78.8814	81.5044	-//-
g1651	green	no	30.8315	33.2846	30.8401	31.2664	31.0976	31.2749	34.3098	32.991	34.3464	32.8514	34.8994	34.2885	34.5536	35.207	34.1758	34.0677	32.9899	33.8755	32.4422	30.7875	32.7314	35.3796	33.0648	33.4805	33.623	31.402	31.0309	27.9474	30.8813	30.5972	sp|Q8X082|RFC5_NEUCR Replication factor C subunit 5 OS=Neurospora crassa (strain ATCC 24698 / 74-OR23-1A / CBS 708.71 / DSM 1257 / FGSC 987) GN=B14D6.460 PE=3 SV=1//3.78521e-91
g1652	pink	no	11.9513	11.0547	11.4057	8.9539	8.96989	7.64297	8.48008	7.75912	7.92364	8.09612	7.47656	9.01742	8.2291	6.65219	7.18987	10.361	9.58332	11.2439	11.8216	11.2776	13.9397	10.1836	9.67837	9.87331	8.84987	12.4167	12.3386	12.079	11.4427	9.37295	sp|Q76PD3|DBP6_SCHPO ATP-dependent RNA helicase dbp6 OS=Schizosaccharomyces pombe (strain 972 / ATCC 24843) GN=dbp6 PE=2 SV=1//1.23661e-97
g1653	black	no	23.6699	20.7077	20.9208	23.1423	23.7023	25.0139	21.0545	23.4996	24.0796	25.314	24.7163	25.2404	25.8224	21.8485	25.3327	19.8489	19.3817	19.9479	26.8501	26.4298	29.8817	26.928	29.7407	26.2304	25.0292	27.5418	22.6856	18.4059	17.1277	23.7136	sp|O74366|TFB4_SCHPO RNA polymerase II transcription factor B subunit 4 OS=Schizosaccharomyces pombe (strain 972 / ATCC 24843) GN=tfb4 PE=1 SV=1//2.86237e-44
g1654	grey	yes	12.7554	9.95825	12.9961	12.3342	13.6336	11.2336	10.0146	11.1003	11.4764	10.2886	10.4035	12.0234	9.72747	7.49027	6.67844	7.49563	6.91061	7.82834	9.58833	9.95088	11.8063	12.2603	11.3735	12.563	10.9656	12.2885	11.1898	11.7659	8.08967	13.6449	-//-
g1655	red	no	315.178	486.395	333.226	213.863	208.833	223.887	228.731	234.663	220.901	218.204	232.103	201.828	211.484	253.063	232.362	312.859	289.275	318.129	266.949	253.496	287.901	233.955	235.733	254.213	283.065	274.302	195.352	220.836	231.586	229.076	sp|Q75EY2|FYV4_ASHGO Protein FYV4, mitochondrial OS=Ashbya gossypii (strain ATCC 10895 / CBS 109.51 / FGSC 9923 / NRRL Y-1056) GN=FYV4 PE=3 SV=1//1.53715e-08
g1656	red	no	40.9068	53.6121	41.8082	31.767	27.8744	32.2933	30.996	30.9022	30.3226	33.3309	33.2384	31.8736	31.1575	34.9542	31.0512	34.1124	39.8911	39.8749	31.2929	32.0283	37.507	30.7552	33.7981	33.7331	32.5788	37.0157	30.9945	28.6455	33.245	30.8113	-//-
g1657	red	no	8.33605	11.8482	7.94851	7.87971	9.22528	6.54997	8.52879	7.00916	8.01082	5.73852	7.80365	9.04579	5.92641	5.69465	7.07261	9.40206	8.26426	8.62413	8.86606	10.0933	9.90827	8.70803	8.23909	8.80299	7.6938	8.03049	10.4946	8.82284	10.836	7.95361	sp|Q2URJ5|MPH1_ASPOR ATP-dependent DNA helicase mph1 OS=Aspergillus oryzae (strain ATCC 42149 / RIB 40) GN=mph1 PE=3 SV=2//2.30319e-131
g1658	blue	no	39.5576	45.2425	38.9082	37.7365	34.4542	33.9258	35.2181	35.3593	36.3219	34.6384	34.3076	40.1136	33.8955	31.107	34.3403	49.2796	56.8353	57.1065	52.1624	50.2219	58.4948	45.3014	45.4293	46.0858	52.5002	51.729	53.606	50.4236	49.1869	38.9745	sp|O74435|CDC31_SCHPO Cell division control protein 31 OS=Schizosaccharomyces pombe (strain 972 / ATCC 24843) GN=cdc31 PE=1 SV=1//5.51874e-74
g1659	blue	no	25.5088	28.2971	25.3041	37.526	38.9253	36.6983	38.773	39.5128	39.4087	34.7934	39.7849	36.2516	36.4422	41.2736	38.2955	27.9268	25.8718	27.0335	28.1206	32.5923	27.7299	30.0982	30.6655	28.6561	31.7795	25.9898	29.2911	23.8666	29.9147	29.7983	sp|Q6BYP9|SQS1_DEBHA Protein SQS1 OS=Debaryomyces hansenii (strain ATCC 36239 / CBS 767 / JCM 1990 / NBRC 0083 / IGC 2968) GN=SQS1 PE=3 SV=2//6.1923e-10
g166	green	no	6.93264	5.82843	6.94422	4.70874	6.66777	5.15891	4.6413	5.49514	6.22975	6.06752	7.18746	9.7796	6.54313	5.00415	5.36094	7.91117	7.13502	8.20636	7.386	9.50237	10.7278	8.66102	8.12163	9.38676	8.44789	8.30565	11.5103	8.45506	6.84988	10.4866	-//-
g1660	red	no	102.669	126.142	94.8471	48.9062	44.4979	41.0576	34.8323	29.9795	30.1458	31.4693	30.3504	35.221	32.9866	31.3034	39.7828	77.215	74.8237	67.1791	56.252	57.2274	59.4115	46.9902	44.6967	49.6416	47.9817	53.9454	53.8693	58.5349	58.1133	42.0552	-//-
g1661	pink	no	38.9232	49.6962	41.0227	63.7747	62.4278	67.9856	67.7809	66.1358	74.6501	73.2103	80.9136	67.2991	72.686	77.9247	71.8892	48.9364	45.6914	47.7534	62.3231	61.5728	65.1445	69.0035	74.742	68.6247	73.9378	54.3836	57.8873	45.941	50.0716	68.9885	sp|Q54E53|CSN3_DICDI COP9 signalosome complex subunit 3 OS=Dictyostelium discoideum GN=csn3 PE=1 SV=1//6.32232e-15
g1662	red	no	18.1388	20.9502	20.0543	14.6788	14.9236	12.8139	13.1638	13.6695	13.3689	12.6501	14.7684	16.8418	15.5172	16.7735	18.1821	16.7481	15.9114	16.6591	17.3131	16.955	18.508	16.5477	16.2299	16.403	19.0497	18.0293	20.9228	16.9813	21.5011	18.1667	sp|Q4P2Y1|MED7_USTMA Mediator of RNA polymerase II transcription subunit 7 OS=Ustilago maydis (strain 521 / FGSC 9021) GN=MED7 PE=3 SV=1//1.2706e-93
g1663	pink	no	152.697	182.717	166.661	56.1249	55.843	67.8185	50.0391	50.0643	51.2849	56.6552	47.6181	48.8365	92.1014	83.0437	73.0645	158.624	159.016	163.062	74.9277	73.9319	102.822	86.8107	73.7469	90.4335	58.5484	132.47	141.715	165.618	234.013	46.1968	sp|Q9VAN0|SERC_DROME Probable phosphoserine aminotransferase OS=Drosophila melanogaster GN=CG11899 PE=2 SV=1//3.73345e-105
g1664	turquoise	no	24.0992	22.4382	22.4481	21.6589	21.5006	22.3456	21.372	20.7104	24.8377	22.4243	23.5864	26.6834	25.5963	23.3806	23.1554	16.084	16.2339	17.6858	23.4897	21.2586	24.6742	21.4474	21.1547	22.1112	21.8659	21.0968	25.9675	20.8687	19.2148	22.6654	sp|Q9H3J6|CL065_HUMAN Probable peptide chain release factor C12orf65, mitochondrial OS=Homo sapiens GN=C12orf65 PE=2 SV=1//6.25432e-15
g1665	black	no	13.0351	11.9015	12.855	16.9335	16.4612	16.8157	16.3209	16.2246	15.6405	15.7623	18.0236	21.5236	18.2577	14.9271	18.055	11.6875	11.4831	11.319	19.101	20.329	21.9329	19.6623	19.5276	20.8974	22.8685	20.0686	25.0164	20.4341	19.9648	20.5131	-//-
g1666	turquoise	no	30.7067	29.8523	29.9612	25.4629	22.7596	19.9936	23.7965	24.1028	22.1279	26.1302	25.8067	25.9606	24.9159	24.3841	26.8415	48.5131	46.5064	44.1704	31.6781	31.8848	32.9595	32.2724	33.6326	33.4774	33.8969	33.3238	27.4042	31.912	32.1647	32.7092	sp|Q1ZXG8|D1060_DICDI Probable tyrosine-protein phosphatase DG1060 OS=Dictyostelium discoideum GN=DG1060 PE=3 SV=1//9.78052e-28
g1667	turquoise	no	26.3458	24.4779	26.5796	19.9829	22.4307	22.1732	19.7857	19.7893	21.3974	20.5932	24.0658	23.1917	19.7119	21.013	18.5504	28.1112	28.7808	25.3157	22.7194	22.4045	23.93	21.8148	25.8532	21.925	18.6492	19.099	15.3644	16.0619	15.337	20.5338	-//-
g1668	purple	yes	7.7301	18.0044	7.70523	11.465	16.6502	9.83783	12.7886	11.3536	11.6455	29.3306	26.8672	86.2218	39.278	64.5229	96.3796	9.32995	12.6864	10.219	16.0905	15.128	18.2164	14.4897	14.6393	17.9119	30.9514	28.5696	28.9763	29.0368	40.6639	27.6192	sp|Q09788|ASL1_SCHPO Alkali-sensitive linkage protein 1 OS=Schizosaccharomyces pombe (strain 972 / ATCC 24843) GN=asl1 PE=1 SV=1//1.41934e-15
g1669	black	no	6.10441	1.0308	6.7689	6.9248	7.74053	6.66881	5.48883	6.87187	7.1976	5.66335	7.89036	10.5646	7.78047	5.18934	5.68084	6.62305	5.77362	6.39518	7.60797	9.13707	9.3064	8.8414	7.84834	6.87902	4.80626	5.25301	12.4149	6.52416	3.94677	8.832	-//-
g167	blue	no	12.2157	8.96512	13.2875	28.6771	27.4021	22.1882	26.2932	28.501	28.3402	19.3381	24.3775	20.5025	20.8322	16.3942	16.7377	11.3828	9.99921	10.8345	21.7322	23.7286	18.3113	20.9508	21.3022	21.6504	15.6781	13.9179	19.2866	17.4466	13.1439	16.8161	sp|O42653|YF9E_SCHPO ABC1 family protein C10F6.14c OS=Schizosaccharomyces pombe (strain 972 / ATCC 24843) GN=SPAC10F6.14c PE=3 SV=1//3.21512e-85
g1670	turquoise	no	16.896	38.0711	17.4538	21.877	23.4922	22.0266	26.3091	21.1511	22.9894	24.0899	24.402	26.1247	22.5772	37.1725	35.6903	17.6037	19.6648	19.491	23.0354	21.9493	25.3675	26.6992	26.475	29.3644	39.7703	34.7156	26.1047	24.9559	38.1893	27.9257	-//-
g1671	turquoise	no	159.928	227.956	164.831	126.887	114.286	120.277	130.736	117.827	110.823	104.683	110.87	97.9683	105.418	112.116	110.013	176.642	162.464	173.674	128.856	121.348	118.573	111.843	116.937	103.411	111.669	119.553	99.7696	115.611	120.563	88.741	sp|Q9Y822|RM16_SCHPO 54S ribosomal protein L16, mitochondrial OS=Schizosaccharomyces pombe (strain 972 / ATCC 24843) GN=mrpl16 PE=3 SV=1//1.6719e-38
g1672	magenta	no	163.737	263.05	173.343	213.024	190.486	204.918	208.161	206.244	211.47	219.163	227.308	184.392	197.09	233.861	204.732	196.261	196.823	196.136	188.584	179.555	184.19	202.503	207.642	206.107	204.304	159.846	141.77	129.558	166.745	179.044	sp|Q8IWL3|HSC20_HUMAN Iron-sulfur cluster co-chaperone protein HscB, mitochondrial OS=Homo sapiens GN=HSCB PE=1 SV=3//6.3373e-10
g1673	brown	no	0.0491728	0	0	0.7079	0.628455	0.0527151	0.932492	0.738783	0.428285	0.210224	0.431667	1.87492	0.528272	0.0540919	0.929121	0.0863715	0.412471	0.139034	1.65489	2.95917	1.72478	1.23515	2.057	0.849865	0.601512	0.797466	2.04639	2.16601	2.19388	2.58169	-//-
g1674	yellow	no	5.65985	5.42002	5.38012	12.2785	13.7244	11.8479	12.933	12.6107	14.0033	9.77938	11.4173	20.3511	10.862	13.7893	14.8024	11.6462	10.7588	11.6234	26.5113	30.1371	27.4286	30.5347	33.1584	32.3752	30.2571	26.1507	32.4548	30.0842	28.6371	28.2245	sp|Q9C0V4|YOM2_SCHPO Uncharacterized protein PB7E8.02 OS=Schizosaccharomyces pombe (strain 972 / ATCC 24843) GN=SPBPB7E8.02 PE=3 SV=1//2.79692e-33
g1675	grey	no	151.421	116.173	146.723	227.403	242.383	231.115	264.628	263.262	252.363	189.742	209.795	163.011	185.89	227.599	210.5	349.247	348.04	345.127	240.198	240.829	156.522	320.498	318.379	295.564	292.465	236.908	226.675	226.638	228.653	282.835	sp|Q9UT55|ART1A_SCHPO Protein-glutamate O-methyltransferase SPCC1393.13 OS=Schizosaccharomyces pombe (strain 972 / ATCC 24843) GN=SPAC806.04c PE=3 SV=2//1.52126e-22
g1676	blue	no	29.9763	24.5693	26.9967	50.5152	49.6165	49.3321	53.7658	52.0089	54.7716	57.8411	58.7514	52.8162	54.2191	58.936	55.9457	33.9339	34.9839	32.9388	49.0291	49.6612	48.1862	44.2734	51.8322	49.4496	54.3382	46.8079	44.0905	38.8865	38.6756	51.9091	-//-
g1677	green	no	9.41605	10.9084	9.67497	7.28469	8.88326	6.28796	6.72649	6.90154	7.7132	7.39423	8.99662	14.9217	8.25198	7.81425	8.79553	9.09614	7.97661	9.28886	10.8902	13.0886	15.7124	11.0268	10.5918	11.2894	10.7208	12.3229	13.3388	10.7187	10.6354	11.4046	-//-
g1678	black	no	55.2616	35.8075	53.9545	77.038	79.324	79.1964	62.2134	66.7245	66.2538	57.4459	60.9964	77.646	66.0799	60.8322	68.9811	48.2629	43.9281	42.8707	82.713	85.3132	71.845	70.5031	73.8319	78.415	68.2102	63.0807	68.9375	59.3141	57.4979	70.2874	-//-
g1679	grey	no	0	0.0150825	0	0	0	0	0	0	0	0	0	0.00707897	0	0	0	0.00586991	0	0	0	0	0.0380167	0	0.0215071	0.00888582	0	0	0	0.00817803	0	0	-//-
g168	black	no	41.3831	27.9042	38.9135	52.1397	50.8492	40.34	45.6675	45.233	47.7841	37.275	41.3278	57.1889	46.6075	36.1497	34.5072	34.7588	33.5035	33.7633	46.4735	57.367	38.8617	47.4017	47.5927	48.1451	40.4069	36.8406	47.0575	47.6953	36.4421	50.998	sp|Q5AFP3|MCM1_CANAL Transcription factor of morphogenesis MCM1 OS=Candida albicans (strain SC5314 / ATCC MYA-2876) GN=MCM1 PE=1 SV=1//1.1343e-26
g1680	magenta	no	15.8161	16.1755	15.5087	14.8659	16.4702	14.6092	12.8168	14.0923	13.7224	12.6887	15.1583	16.2679	14.1498	12.7391	12.2672	15.4876	14.586	15.9304	17.5281	19.7798	19.5015	17.5714	16.6945	15.8673	15.3788	18.9527	19.0734	19.8629	18.1258	18.4121	-//-
g1681	pink	no	1.17031	2.47005	2.07228	0.825883	0.541438	0.501848	0.548305	0.472821	0.854429	0.735782	0.37603	0.904126	0.902288	0.833015	1.23139	1.52359	1.58801	1.3236	3.04086	3.14596	2.20586	1.13634	1.89033	1.39116	1.3733	2.85316	1.61056	2.74602	1.77143	0.867449	-//-
g1682	turquoise	no	20.4012	16.603	19.7511	14.2791	14.8472	13.8304	12.0199	12.4123	13.4577	14.0283	18.5872	15.8551	13.9146	11.4116	11.3988	18.4721	17.3416	18.1521	15.4758	15.3025	18.0361	13.8101	14.5703	12.8435	11.0176	13.5884	12.8716	10.0124	9.12479	12.4125	sp|Q9P7H6|YLK3_SCHPO Uncharacterized protein C1782.03 OS=Schizosaccharomyces pombe (strain 972 / ATCC 24843) GN=SPAC1782.03 PE=1 SV=1//2.28977e-30
g1683	red	no	170.127	209.858	182.637	169.362	166.779	170.686	176.356	167.621	171.434	185.062	160.812	180.829	188.193	169.857	181.752	189.387	197.047	194.752	215.731	199.898	216.95	198.973	193.049	196.446	211.332	193.255	193.834	178.542	190.443	185.886	sp|Q9C2L8|RAB7_NEUCR Probable Ras-related protein Rab7 OS=Neurospora crassa (strain ATCC 24698 / 74-OR23-1A / CBS 708.71 / DSM 1257 / FGSC 987) GN=17E5.300 PE=3 SV=1//6.47768e-118
g1684	blue	no	32.1253	25.7335	29.5707	36.8136	32.6861	33.6289	30.3911	26.6485	31.8153	30.1381	32.8339	34.7487	37.605	30.9921	33.2464	23.5009	21.1006	22.691	30.7848	31.033	36.7446	30.8106	28.2573	33.0135	36.2426	28.4827	33.088	23.5489	24.373	28.012	sp|O15736|TIPD_DICDI Protein tipD OS=Dictyostelium discoideum GN=tipD PE=3 SV=1//4.78032e-12
g1685	green	no	24.6063	29.0817	23.5096	21.266	23.3747	21.6239	21.837	20.8298	21.6425	22.7828	22.9737	26.8269	23.974	22.8736	23.7043	27.1463	27.3962	26.4295	26.7436	26.7079	29.4481	25.368	24.7359	25.6108	26.9874	29.3727	27.2612	23.1287	26.0812	26.1746	sp|Q9Y7X8|ARP5_SCHPO Actin-like protein arp5 OS=Schizosaccharomyces pombe (strain 972 / ATCC 24843) GN=arp5 PE=1 SV=1//1.47736e-154
g1686	green	no	21.5215	22.125	22.5316	20.6174	19.2522	17.7216	21.8097	18.443	19.3523	17.6401	15.8558	15.3997	17.3512	14.1643	19.0908	14.0349	14.3525	14.0615	26.1472	26.4196	33.9873	22.405	19.6139	22.3953	19.4992	30.3543	33.9746	35.7895	35.8941	16.9805	sp|Q9Y7M6|RRP1_SCHPO Ribosomal RNA-processing protein 1 homolog OS=Schizosaccharomyces pombe (strain 972 / ATCC 24843) GN=SPBC9B6.07 PE=3 SV=1//3.15538e-30
g1687	green	no	16.7705	17.7974	17.3427	16.9114	16.0019	16.0509	18.6312	18.2274	17.589	17.7351	17.9119	18.4433	21.9105	26.4731	21.8294	17.0852	19.4502	19.213	17.6572	14.972	16.2164	18.0536	17.3688	17.168	21.6895	24.3017	29.7195	32.6269	41.8003	16.9784	sp|D2XV59|GTPB1_RAT GTP-binding protein 1 OS=Rattus norvegicus GN=Gtpbp1 PE=1 SV=1//2.45501e-158
g1688	cyan	no	21.7637	32.9704	21.6149	26.0191	25.8459	22.7393	24.1654	24.9188	25.0478	24.7773	26.2184	34.4067	27.1509	27.9874	28.7276	24.0646	25.4459	24.7776	30.2039	33.2611	35.3129	31.3555	29.8282	31.7051	35.5059	35.162	34.7238	27.8586	34.4617	32.8979	sp|Q10354|YDB1_SCHPO Uncharacterized transporter C22E12.01 OS=Schizosaccharomyces pombe (strain 972 / ATCC 24843) GN=SPAC22E12.01 PE=3 SV=2//5.84844e-69
g1689	blue	no	24.8668	38.4962	25.6749	37.9181	41.527	39.7629	36.9947	39.0407	36.4621	44.1619	47.3259	43.3194	45.5592	53.1891	45.9839	31.0307	31.2969	29.9862	44.9965	38.3011	41.2341	38.0559	38.9761	37.6794	46.01	29.8349	30.7474	21.9747	34.8794	45.8768	sp|Q4P308|MED31_USTMA Mediator of RNA polymerase II transcription subunit 31 OS=Ustilago maydis (strain 521 / FGSC 9021) GN=SOH1 PE=3 SV=1//1.33363e-66
g169	red	no	13.7994	10.7555	13.8813	23.5786	25.1391	22.4661	23.9281	25.3516	24.7875	18.6862	21.433	22.8987	21.208	21.6543	20.3748	16.9778	16.1272	16.4778	19.6527	22.8777	15.9216	21.3202	22.1856	20.7207	21.9954	19.1943	23.6199	20.7473	21.3064	24.0662	-//-
g1690	yellow	yes	21.6386	25.4654	21.4776	20.8222	23.297	23.5745	20.5565	20.4799	23.232	23.3927	21.4291	21.5161	23.2912	20.5491	21.9676	18.3863	17.7214	17.2258	22.1157	20.2981	22.4059	19.7582	19.338	19.7747	21.5585	21.2014	19.8709	14.9089	16.6564	19.4811	sp|P35669|GSHB_SCHPO Glutathione synthetase large chain OS=Schizosaccharomyces pombe (strain 972 / ATCC 24843) GN=gsa1 PE=1 SV=2//1.81418e-96
g1691	blue	no	130.27	131.95	137.639	176.342	175.153	188.208	176.583	177.281	179.587	186.46	172.483	173.382	177.746	168.779	180.401	132.439	129.038	128.247	180.053	173.399	195.417	189.041	186.353	195.012	180.971	182.886	165.58	135.134	153.273	175.985	sp|Q8BVE3|VATH_MOUSE V-type proton ATPase subunit H OS=Mus musculus GN=Atp6v1h PE=1 SV=1//7.06488e-50
g1692	red	no	99.1712	124.737	101.738	76.0305	64.1197	66.5043	72.0617	63.0721	62.9508	72.3858	70.3035	69.8392	67.4386	62.4939	75.5995	81.0752	86.0622	82.1179	94.1468	95.6792	116.293	82.6813	78.1859	82.2683	88.9126	121.445	96.3613	110.388	123.755	76.183	sp|P36528|RM17_YEAST 54S ribosomal protein L17, mitochondrial OS=Saccharomyces cerevisiae (strain ATCC 204508 / S288c) GN=MRPL17 PE=1 SV=2//6.44915e-29
g1693	black	no	58.9227	48.0662	56.1917	58.9021	60.2685	51.2213	46.5251	49.8759	50.5829	46.6125	46.9476	76.3903	57.6783	51.7674	56.1285	48.0797	46.2137	47.4838	67.8079	76.8814	71.9621	61.5085	58.5858	64.4452	63.7705	61.9264	92.8585	72.7064	69.2	60.4271	sp|O60184|CYC8_SCHPO General transcriptional corepressor ssn6 OS=Schizosaccharomyces pombe (strain 972 / ATCC 24843) GN=ssn6 PE=1 SV=1//0
g1694	turquoise	no	61.9895	46.1889	61.6675	48.4933	55.4453	50.371	48.7088	53.4447	54.8356	52.3515	58.2888	66.7393	58.0969	52.7281	53.8798	86.6662	85.8326	90.454	56.032	67.1736	57.549	62.9507	70.9079	64.6638	63.7656	56.3723	69.6377	66.5731	59.7364	64.3186	sp|P53858|BNI4_YEAST Protein BNI4 OS=Saccharomyces cerevisiae (strain ATCC 204508 / S288c) GN=BNI4 PE=1 SV=1//1.0104e-07
g1695	turquoise	no	186.745	190.948	177.908	136.267	145.029	149.777	130.897	127.113	137.501	133.987	136.816	129.669	121.09	128.322	122.948	208.341	207.874	207.386	148.598	146.63	138.875	143.445	139.802	147.628	114.197	116.682	94.4708	93.7336	98.0679	103.14	sp|Q9UUA1|YJX1_SCHPO Oxysterol-binding protein homolog C23B6.01c OS=Schizosaccharomyces pombe (strain 972 / ATCC 24843) GN=SPCC23B6.01c PE=1 SV=2//6.32024e-94
g1696	blue	no	21.0358	25.2723	18.0502	12.1328	10.2985	9.63219	10.0132	10.6705	11.0802	13.3351	14.6618	17.161	13.221	11.3124	13.705	20.0827	20.1366	19.0834	18.1153	17.6978	19.1144	16.8846	14.6388	18.4558	16.849	19.0679	17.0029	15.7352	14.7349	17.2555	-//-
g1697	red	no	57.0358	80.9486	58.3978	43.9725	38.3118	42.2736	35.7149	39.2729	35.3665	46.8184	42.8399	49.2165	44.8518	49.7155	50.9123	64.356	58.8016	61.8323	53.8951	52.8411	64.3075	53.2268	52.5135	56.1974	64.3756	68.0306	71.9673	69.3983	83.6317	49.4988	sp|Q9QZV9|NXT1_MOUSE NTF2-related export protein 1 OS=Mus musculus GN=Nxt1 PE=1 SV=2//5.12215e-13
g1698	blue	no	84.0641	85.0659	80.8227	42.3896	47.2003	40.1653	34.6091	32.7097	33.3464	25.2067	28.5036	41.9267	39.0879	36.4662	39.3415	107.462	108.659	106.404	61.4329	63.1521	71.9514	46.194	43.6489	48.6389	36.8768	46.4741	76.8461	66.8177	81.9376	33.5192	sp|Q1K8G0|CBL_NEUCR Cystathionine beta-lyase OS=Neurospora crassa (strain ATCC 24698 / 74-OR23-1A / CBS 708.71 / DSM 1257 / FGSC 987) GN=met-2 PE=1 SV=1//8.85113e-142
g1699	purple	yes	0.278646	1.55349	1.00694	0.845547	1.32137	0.492008	1.11899	0.844323	0.749499	8.05857	6.13926	11.9439	10.3541	20.4648	17.0752	1.55469	1.73581	1.59116	4.18894	3.76061	5.74927	3.09767	2.88332	3.22513	4.05635	3.38185	3.13411	3.99107	6.4626	2.09665	sp|P86242|PAPI_STRMB Papain inhibitor OS=Streptomyces mobaraensis GN=pi PE=1 SV=2//6.51126e-13
g17	red	no	378.925	658.459	371.091	348.601	342.975	356.987	299.05	315.425	298.8	360.779	380.954	319.812	310.976	440.38	420.995	347.098	345.822	368.47	376.901	361.758	465.536	346.861	359.606	403.011	433.397	402.514	329.671	337.657	473.301	341.003	sp|Q9UTI3|ARD1_SCHPO N-terminal acetyltransferase A complex catalytic subunit ard1 OS=Schizosaccharomyces pombe (strain 972 / ATCC 24843) GN=ard1 PE=1 SV=1//1.27845e-32
g170	magenta	no	16.1258	10.0961	15.6906	15.7262	16.1521	13.2011	13.3482	15.6346	15.777	12.4293	14.4309	17.449	13.4096	9.18219	11.9307	16.9881	15.2486	17.5548	18.4408	21.6632	22.5144	16.9082	16.1326	16.2424	12.5476	17.6083	21.3205	18.9881	15.4246	16.8429	sp|P0CI40|CMC1_YEASX Calcium-binding mitochondrial carrier SAL1 OS=Saccharomyces cerevisiae GN=SAL1 PE=3 SV=1//2.3794e-77
g1700	yellow	no	12.3299	15.79	13.4449	19.3312	21.857	18.9184	17.8141	19.3682	18.7515	18.8283	22.5949	25.4571	22.0798	19.2769	20.7735	15.5391	14.8755	15.2667	27.345	28.325	35.1173	29.4407	27.7152	29.3423	28.7804	29.8484	31.7842	21.4607	22.2522	29.7192	sp|Q8TAG9|EXOC6_HUMAN Exocyst complex component 6 OS=Homo sapiens GN=EXOC6 PE=1 SV=3//1.65958e-78
g1701	blue	no	16.6826	20.4247	17.4814	12.3202	12.4422	11.8168	10.4	11.1491	11.1098	13.9291	13.2417	16.7181	16.4519	19.184	20.011	19.2564	17.363	19.2861	16.2732	16.0032	18.9012	15.112	15.1635	13.9131	13.2445	15.0633	16.0555	14.5462	15.6601	12.0881	sp|Q9NWV4|CA123_HUMAN UPF0587 protein C1orf123 OS=Homo sapiens GN=C1orf123 PE=1 SV=1//1.6759e-23
g1702	black	no	7.91308	6.15487	8.895	10.3819	7.11741	9.56607	7.75843	9.90129	7.69866	8.27755	10.8058	8.91604	9.36936	5.14872	6.19279	5.23439	5.64906	4.60171	6.23282	8.92876	7.59735	9.90803	8.88501	7.69995	5.57656	6.67444	15.604	12.2368	7.86105	12.536	-//-
g1703	green	no	10.046	14.2894	8.04293	11.5742	11.6313	10.912	10.7913	11.335	12.9208	12.0852	13.1083	15.3353	14.6516	13.6474	14.3642	12.0164	13.5961	12.1307	14.3432	15.279	16.0405	16.6568	16.994	18.5532	17.504	21.7642	25.9089	22.7882	24.3062	17.3701	-//-
g1704	turquoise	no	46.7203	43.9479	44.7633	42.6441	46.5834	46.9561	46.5307	50.4462	50.4139	44.6926	50.0939	46.6993	43.9236	48.208	46.6958	65.7021	62.9721	67.4894	37.6329	42.5164	39.2405	43.9923	47.2019	44.4332	50.015	46.8833	46.6664	47.0992	53.3396	54.6215	-//-
g1705	brown	no	233.455	560.131	227.135	1279.8	1263.73	1462.66	1680.67	1673.22	1623.24	1928.72	1738.83	1326.44	1708.78	2404.09	2267.06	373.629	410.746	395.073	1153.05	1058.71	934.955	1586.1	1746.11	1570.59	2595.09	1820.17	1810.36	2267.91	2854.14	2402.46	sp|Q9P7G8|YLKC_SCHPO UPF0382 membrane protein C1782.12c OS=Schizosaccharomyces pombe (strain 972 / ATCC 24843) GN=SPAC1782.12c PE=3 SV=1//1.07444e-19
g1706	yellow	no	13.2569	20.4142	14.4446	23.0317	20.4612	18.9518	26.4568	23.6853	25.5727	18.9412	20.3573	25.4016	23.3202	23.4785	24.6322	28.957	30.1946	31.5616	47.1578	49.8822	50.8492	46.3615	45.4357	48.8719	47.872	47.1151	45.6242	43.7867	49.482	42.116	sp|Q07956|USF_STRPU Upstream stimulatory factor OS=Strongylocentrotus purpuratus PE=2 SV=1//1.53597e-06
g1707	brown	no	32.2518	27.1811	30.1369	37.7335	36.1397	28.2174	44.1781	40.1397	42.8983	20.3444	26.2913	22.7904	22.8676	18.824	16.7492	44.8064	39.1036	43.6066	23.882	26.8943	19.7609	22.6966	22.7426	18.9115	16.3827	16.3764	21.1077	21.1287	20.3452	20.7052	sp|Q4P328|SWR1_USTMA Helicase SWR1 OS=Ustilago maydis (strain 521 / FGSC 9021) GN=SWR1 PE=3 SV=1//2.48988e-92
g1708	red	no	521.477	1014.96	544.627	527.739	472.723	481.357	502.056	442.748	458.826	387.389	386.003	323.542	411.185	550.391	492.226	566.119	572.449	573.694	443.672	384.164	386.217	373.814	406.691	384.32	494.581	330.995	343.451	380.835	547.06	380.379	-//-
g1709	pink	no	4.17983	5.95776	4.43114	8.28718	7.96399	5.15506	9.20661	7.88954	6.90658	6.70111	8.90265	5.95496	9.61675	8.36179	6.31358	6.7246	6.16674	6.73711	6.82734	7.46927	5.01446	6.20523	5.75299	5.87666	5.75172	4.89073	6.69835	8.59938	6.32304	6.31166	-//-
g171	turquoise	no	1498.79	814.219	1471.8	941.047	900.711	975.361	767.207	812.861	865.944	835.433	852.456	1042.53	808.494	632.68	756.248	1740.76	1693.51	1733.28	1513.39	1492.27	1672.68	1337.54	1373.51	1369.43	1079.64	1109.3	1257.48	1081.99	950.115	1142.06	sp|P49741|TBAA_SCHCO Tubulin alpha-1A chain OS=Schizophyllum commune GN=TUB-1A PE=3 SV=1//0
g1710	black	no	543.473	260.602	563.904	353.267	371.982	363.909	354.348	360.244	376.966	515.753	467.763	650.256	464.968	301.648	377.255	314.315	293.043	294.516	612.131	639.194	767.587	481.16	479.129	500.58	406.71	726.478	669.826	633.707	484.788	459.111	sp|Q4P331|IF4A_USTMA ATP-dependent RNA helicase eIF4A OS=Ustilago maydis (strain 521 / FGSC 9021) GN=TIF1 PE=3 SV=1//0
g1711	magenta	no	26.6729	9.62928	25.6399	28.8001	27.334	21.4989	20.8233	22.7345	24.3984	18.3628	19.9817	23.0591	21.7579	11.3719	16.2071	26.4719	22.1131	24.2197	25.6561	31.815	31.2167	24.813	24.056	22.8988	15.3952	19.7167	31.7089	24.4641	17.0026	18.5093	sp|Q76PD2|HEL2_SCHPO E3 ubiquitin-protein ligase hel2 OS=Schizosaccharomyces pombe (strain 972 / ATCC 24843) GN=SPCC1223.01 PE=1 SV=2//3.30598e-84
g1712	turquoise	no	89.3693	81.2127	91.2302	80.2925	98.1195	76.1723	86.8275	88.2987	96.4594	84.328	99.6958	107.423	83.654	74.9115	80.4049	197.631	199.534	203.69	135.82	158.924	103.879	150.073	155.543	148.637	154.003	134.931	172.169	184.423	164.452	160.472	sp|Q4P333|CHS7_USTMA Chitin synthase 7 OS=Ustilago maydis (strain 521 / FGSC 9021) GN=CHS7 PE=3 SV=1//0
g1713	turquoise	no	9.26328	2.02183	8.83146	6.33987	5.85231	7.35841	6.19147	7.3335	8.63026	5.3236	7.3468	6.33703	6.00365	3.17392	4.32314	21.3122	18.4383	21.6974	11.1477	15.9354	15.4038	17.0378	16.8749	12.3961	4.97268	4.02251	7.78863	9.10467	4.09665	10.1763	-//-
g1714	turquoise	no	23.7993	24.0294	23.811	17.1641	16.4581	16.8735	15.3331	18.3543	19.4285	14.4062	17.12	14.8792	14.2859	15.672	13.0331	43.3948	46.2349	45.7312	28.9142	33.592	35.3969	33.2974	35.3944	31.6408	27.3313	22.2358	24.4198	25.3299	22.4105	25.2063	-//-
g1715	pink	no	43.6536	52.0528	43.3693	57.9811	56.6598	63.1092	61.2043	62.6963	64.6521	61.8546	73.7672	61.7593	66.046	70.7045	63.399	41.0743	40.958	40.6656	43.7808	43.7262	43.3116	48.8892	52.7974	55.0361	58.3246	50.0857	40.3552	41.2547	47.5288	58.9558	sp|P32776|TFB1_YEAST RNA polymerase II transcription factor B subunit 1 OS=Saccharomyces cerevisiae (strain ATCC 204508 / S288c) GN=TFB1 PE=1 SV=1//3.15705e-21
g1716	blue	no	46.5259	52.1575	47.3539	80.2427	68.1804	82.3966	75.1918	85.1028	77.9367	78.7013	78.3837	61.4018	66.5128	78.4678	77.0597	44.8461	42.5527	44.805	53.0011	48.7726	52.0107	61.5186	63.8383	62.4983	67.4464	59.724	47.1752	40.357	50.879	64.7948	sp|Q9P7G5|BOS1_SCHPO Protein transport protein bos1 OS=Schizosaccharomyces pombe (strain 972 / ATCC 24843) GN=bos1 PE=3 SV=1//4.10363e-29
g1717	greenyellow	no	388.449	827.876	429.311	416.028	414.784	455.095	475.214	437.867	443.01	472.896	453.829	411.423	490.009	637.569	587.395	392.235	430.442	421.654	450.807	429.123	494.751	452.712	444.985	456.476	573.36	529.036	413.277	430.476	628.073	451.714	sp|O47950|NDUS7_NEUCR NADH-ubiquinone oxidoreductase 19.3 kDa subunit, mitochondrial OS=Neurospora crassa (strain ATCC 24698 / 74-OR23-1A / CBS 708.71 / DSM 1257 / FGSC 987) GN=G17A4.170 PE=2 SV=1//2.39645e-84
g1718	magenta	no	12.1919	12.1795	13.3079	10.3497	10.2478	9.08034	6.36144	8.09515	7.73907	7.02592	7.08649	10.7759	9.12263	7.31753	9.1428	11.6906	11.9911	11.7729	14.6819	18.1011	15.1605	10.7539	11.1501	10.8533	10.7342	9.12176	16.8405	11.184	12.2062	10.5833	sp|Q96RG2|PASK_HUMAN PAS domain-containing serine/threonine-protein kinase OS=Homo sapiens GN=PASK PE=1 SV=3//3.79212e-46
g1719	blue	no	211.772	218.811	212.434	375.991	381.423	434.068	372.195	400.371	375.333	374.015	342.125	335.339	351.135	340.259	355.173	210.983	210.046	207.508	342.51	336.904	345.768	353.874	371.699	360.209	351.404	307.708	326.341	259.541	279.473	342.108	sp|P78774|ARPC1_SCHPO Actin-related protein 2/3 complex subunit 1 OS=Schizosaccharomyces pombe (strain 972 / ATCC 24843) GN=arc1 PE=1 SV=3//3.2517e-128
g172	red	no	26.5546	18.7935	24.4408	43.0144	47.4102	42.744	40.724	45.1413	43.6649	34.5823	41.4351	41.2213	39.3141	36.1825	38.0468	29.5602	27.8385	29.3557	32.7856	38.2241	34.4102	36.1221	36.9528	33.2195	35.6136	34.0801	42.7093	37.179	35.07	41.012	sp|Q5AK62|SSD1_CANAL Virulence protein SSD1 OS=Candida albicans (strain SC5314 / ATCC MYA-2876) GN=SSD1 PE=2 SV=1//2.31609e-159
g1720	red	no	223.733	277.16	226.322	137.304	132.217	136.177	120.744	118.028	120.658	129.693	129.816	134.539	123.041	132.962	131.948	209.818	215.598	217.077	174.993	169.557	200.127	164.317	162.551	169.826	166.553	186.436	157.361	164.315	192.078	148.389	sp|O59677|RT23_SCHPO 37S ribosomal protein S23, mitochondrial OS=Schizosaccharomyces pombe (strain 972 / ATCC 24843) GN=rsm23 PE=3 SV=1//5.94954e-18
g1721	turquoise	no	25.8309	21.0236	24.6052	16.9701	19.1618	15.9541	16.4506	17.7552	18.9304	15.6868	16.9154	22.5013	18.5575	12.821	13.3903	21.5922	22.5225	21.5686	17.6878	21.2115	21.8028	19.4536	18.6014	17.7967	14.175	16.5689	22.9645	19.4264	15.4018	16.7793	-//-
g1722	red	no	262.361	299.303	268.687	171.436	151.337	166.606	153.651	153.672	154.6	170.738	153.227	182.539	159.971	149.456	157.616	190.669	200.043	197.859	187.416	183.293	229.168	182.802	180.399	198.712	175.734	196.323	167.914	164.436	178.898	134.835	sp|O74919|RNC1_SCHPO RNA-binding protein rnc1 OS=Schizosaccharomyces pombe (strain 972 / ATCC 24843) GN=rnc1 PE=1 SV=1//2.4411e-46
g1723	greenyellow	no	202.877	317	209.486	204.211	209.802	217.292	205.659	214.919	199.981	214.644	224.512	214.678	214.3	255.456	254.559	230.298	228.889	239.328	249.23	253.534	292.001	252.137	249.089	258.139	313.332	299.595	248.466	220.99	301.177	259.968	sp|Q9LM92|SMD3B_ARATH Small nuclear ribonucleoprotein SmD3b OS=Arabidopsis thaliana GN=SMD3B PE=2 SV=1//4.3468e-36
g1724	blue	no	112.612	115.159	107.998	151.36	151.923	165.275	171.011	188.654	176.123	183.786	170.614	158.757	176.276	197.968	183.941	92.4375	99.7912	89.7988	117.338	116.617	108.16	151.471	148.912	142.443	168.829	152.763	137.999	124.736	155.446	166.08	sp|Q4P1V3|SNX3_USTMA Sorting nexin-3 OS=Ustilago maydis (strain 521 / FGSC 9021) GN=SNX3 PE=3 SV=2//6.00014e-89
g1725	green	no	28.3511	37.2094	28.7646	37.6694	40.6873	39.3964	43.0936	45.5077	42.0138	36.2308	44.0893	37.9004	33.935	44.519	40.8558	45.4044	47.0731	47.1118	31.0973	32.4377	27.1817	32.5558	33.7912	31.2315	32.3446	28.2145	27.4521	27.4721	31.7784	32.7372	-//-
g1726	turquoise	no	43.4532	33.3087	42.6929	31.5205	34.2018	33.175	29.1693	29.6896	31.3286	38.4397	37.4881	43.4088	31.537	30.3421	30.5507	41.989	38.4053	38.8618	40.6474	39.4102	44.2717	37.1733	36.7646	38.2345	33.1408	34.1802	33.9309	26.2701	21.6062	35.4391	sp|Q4P1V1|FEN1_USTMA Flap endonuclease 1 OS=Ustilago maydis (strain 521 / FGSC 9021) GN=FEN1 PE=3 SV=1//0
g1727	brown	yes	1.16117	2.89406	1.52604	3.4202	3.04985	2.48963	3.80417	3.52446	2.51894	3.45457	3.20339	4.01992	3.72376	5.79562	5.32678	1.72755	1.88987	1.6824	4.11929	4.68513	4.47706	3.67953	4.28485	3.54831	4.2971	4.97329	5.51654	6.20266	6.1139	3.89608	sp|P81898|PNAA_PRUDU Peptide-N4-(N-acetyl-beta-glucosaminyl)asparagine amidase A OS=Prunus dulcis PE=1 SV=2//1.55627e-49
g1728	blue	no	46.7538	37.0529	44.2929	120.319	122.922	130.683	137.86	149.435	147.171	134.127	145.861	130.815	132.287	155.718	143.855	55.8971	54.6883	57.7691	80.1245	88.4272	77.8759	102.937	103.124	96.5274	120.062	97.7864	109.525	105.098	114.702	123.201	sp|Q9Y7Z9|COQ6_SCHPO Ubiquinone biosynthesis monooxygenase COQ6, mitochondrial OS=Schizosaccharomyces pombe (strain 972 / ATCC 24843) GN=coq6 PE=3 SV=2//2.04584e-45
g1729	brown	no	86.7785	114.078	83.1632	81.8077	96.1121	77.2397	106.257	104.645	110.938	117.706	141.865	173.213	151.635	142.629	135.718	123.033	118.135	129.699	101.786	112.617	90.7009	111.073	120.701	121.92	151.498	135.797	171.845	188.034	186.468	177.349	sp|P87049|CGP1_SCHPO G1/S-specific cyclin pas1 OS=Schizosaccharomyces pombe (strain 972 / ATCC 24843) GN=pas1 PE=2 SV=3//3.31419e-19
g173	green	no	72.5421	72.3622	75.6212	74.2263	70.1211	64.1015	69.0393	69.2345	67.5486	66.7197	60.0497	90.1001	80.0464	74.5792	83.8686	50.1386	54.3043	51.1528	99.1899	105.501	121.609	87.6072	79.8539	81.2275	88.0405	114.868	166.227	150.372	156.557	80.9478	-//-
g1730	turquoise	no	51.7518	28.8393	52.1369	28.2582	30.4737	28.5436	27.695	25.1423	26.7066	22.3566	26.041	28.736	25.3635	21.2614	18.9313	47.3069	40.2285	45.7279	34.1574	35.3798	36.7313	31.264	28.7722	30.1869	22.9122	27.5533	30.8414	27.0088	21.4786	22.6576	sp|D4AE59|STK11_RAT Serine/threonine-protein kinase STK11 OS=Rattus norvegicus GN=Stk11 PE=1 SV=1//6.99657e-16
g1731	blue	no	108.051	139.775	104.055	76.507	69.5424	76.3935	77.0164	69.8805	63.9966	79.6697	73.8309	71.4079	72.0185	82.4397	76.1334	113.963	117.96	112.594	96.3469	92.8199	99.735	94.901	90.2318	97.4537	103.397	115.891	88.1599	87.4701	97.4791	86.9171	sp|P53871|DUG3_YEAST Probable glutamine amidotransferase DUG3 OS=Saccharomyces cerevisiae (strain ATCC 204508 / S288c) GN=DUG3 PE=1 SV=1//5.93747e-107
g1732	greenyellow	no	28.5578	16.8866	29.9392	35.5921	39.3471	33.3616	35.1227	39.5735	44.5314	30.7462	40.854	36.913	34.272	25.2707	25.3771	43.1037	37.1025	42.5903	31.1256	38.6289	28.1738	36.4211	37.8269	33.0338	25.2046	24.8643	38.1049	34.2949	22.6219	38.2583	sp|Q9SWE5|HAL3A_ARATH Phosphopantothenoylcysteine decarboxylase OS=Arabidopsis thaliana GN=HAL3A PE=1 SV=1//1.34646e-41
g1733	magenta	no	73.627	125.075	76.5528	70.119	83.6821	79.6237	87.6639	90.5439	92.6436	90.3116	110.337	73.2444	90.7914	122.862	100.215	71.6396	75.9642	72.4374	62.9359	69.6839	58.0391	74.0179	73.9317	79.5753	99.6948	87.7751	70.7281	94.5381	118.318	78.5445	sp|Q4KML2|CRYD_DANRE Cryptochrome DASH OS=Danio rerio GN=cry-dash PE=2 SV=2//2.95927e-98
g1734	brown	no	2581.12	938.563	2496.8	1391.54	1502.36	1323.72	1260.21	1372.72	1394.48	909.303	1061.54	959.47	1017.64	809.852	798.648	3276.67	3036.07	3072	1285.63	1418.36	873.208	1128.08	1152.49	978.824	667.486	569.573	876.055	990.344	593.218	878.153	sp|O59838|HSP7F_SCHPO Heat shock protein homolog pss1 OS=Schizosaccharomyces pombe (strain 972 / ATCC 24843) GN=pss1 PE=1 SV=2//0
g1735	magenta	no	193.848	131.168	193.144	150.093	153.544	145.917	129.12	134.012	139.859	133.246	143.469	145.841	148.53	111.435	118.934	147.819	147.579	145.826	157.453	161.597	197.793	155.722	145.439	156.471	108.241	177.357	172.729	155.721	144.717	116.813	sp|Q9UT44|PROA_SCHPO Probable gamma-glutamyl phosphate reductase OS=Schizosaccharomyces pombe (strain 972 / ATCC 24843) GN=pro1 PE=3 SV=1//4.89606e-139
g1736	blue	no	206.315	340.657	215.409	145.132	139.83	165.616	150.598	145.842	143.526	136.694	134.144	116.491	128.606	124.024	126.64	277.035	296.369	285.236	207.184	205.053	237.901	213.563	211.983	205.809	224.776	220.52	156.416	158.98	186.476	178.771	sp|Q9P7L9|RM34_SCHPO Probable 54S ribosomal protein L34, mitochondrial OS=Schizosaccharomyces pombe (strain 972 / ATCC 24843) GN=SPBC21C3.04c PE=3 SV=1//2.8194e-13
g1737	greenyellow	no	403.7	771.6	416.189	492.949	476.494	489.547	443.404	457.46	421.187	538.531	520.958	459.354	449.079	579.829	552.357	457.128	466.268	485.753	528.289	507.146	579.527	463.832	487.044	521.649	660.494	632.811	467.715	471.077	670.746	503.794	sp|P23968|VATO_YEAST V-type proton ATPase subunit c&apos;&apos; OS=Saccharomyces cerevisiae (strain ATCC 204508 / S288c) GN=VMA16 PE=1 SV=1//2.27831e-51
g1738	red	no	88.1017	144.314	76.9627	51.0145	50.4136	48.9128	48.288	39.404	45.602	46.6391	49.0151	53.3545	49.0168	55.2365	52.3425	62.5135	69.0456	61.713	54.241	53.6856	67.8304	48.4269	46.4689	58.1283	54.6196	72.7838	64.0357	68.2758	88.5585	45.0714	sp|Q4P1U2|DUS3_USTMA tRNA-dihydrouridine(47) synthase [NAD(P)(+)] OS=Ustilago maydis (strain 521 / FGSC 9021) GN=DUS3 PE=3 SV=1//7.28242e-10
g1739	black	no	58.3305	45.0739	57.0179	74.5756	80.581	75.412	66.1545	67.3447	73.3963	72.6846	83.8223	92.149	77.1858	64.1838	74.6762	61.196	59.5003	61.9829	70.0117	74.7099	79.095	73.7358	75.3913	79.0003	72.0376	71.4899	75.8258	63.6806	60.8204	80.9924	sp|P43620|RMD8_YEAST Sporulation protein RMD8 OS=Saccharomyces cerevisiae (strain ATCC 204508 / S288c) GN=RMD8 PE=1 SV=1//5.42927e-10
g174	black	no	16.2728	12.515	16.0598	22.3843	20.1114	21.396	18.2656	18.3231	19.7131	16.1936	20.5265	29.2848	23.8706	18.1945	23.3466	12.9624	12.5821	12.7527	23.3869	22.2822	23.0049	20.5503	21.1975	20.3325	18.7633	18.7679	30.4984	23.5055	21.3363	26.8189	sp|Q93VG8|PPDEX_ARATH DeSI-like protein At4g17486 OS=Arabidopsis thaliana GN=At4g17486 PE=2 SV=1//1.71679e-09
g1740	purple	no	40.4322	25.1522	35.5772	46.6667	46.9084	46.1523	38.4581	37.2895	42.5592	62.6704	60.2465	139.701	77.8847	86.2135	101.862	47.3458	40.7198	39.4311	39.9029	36.3365	42.3261	39.652	45.7663	38.893	40.8102	38.0975	48.9251	54.7866	35.2578	40.7912	-//-
g1741	turquoise	no	68.1966	84.7941	67.5456	85.6653	90.5617	88.2067	83.8003	87.8544	95.5172	93.926	98.663	110.269	93.1593	96.7565	93.2966	50.7612	49.9355	51.1396	81.2973	84.7508	100.685	83.9659	87.3845	86.3525	88.9933	87.8157	89.0217	79.5586	85.6399	85.4461	sp|Q96WJ0|ERG7_PNECA Lanosterol synthase OS=Pneumocystis carinii GN=ERG7 PE=2 SV=1//0
g1742	green	no	91.5421	71.0922	91.6315	75.4519	76.4695	68.4364	66.4042	64.3499	70.9814	67.2486	72.1929	84.1028	69.0844	52.4178	58.5679	47.8642	45.5767	46.2329	77.6087	84.1928	97.893	74.9006	71.304	76.223	59.2803	90.7873	96.4014	90.8644	81.3097	68.1591	sp|P32579|SUA5_YEAST Threonylcarbamoyl-AMP synthase OS=Saccharomyces cerevisiae (strain ATCC 204508 / S288c) GN=SUA5 PE=1 SV=1//3.73294e-64
g1743	green	no	15.1437	19.0012	14.7415	11.0075	12.0884	9.92414	10.7358	11.4088	11.8566	11.5083	13.6308	20.7032	11.2696	12.1599	13.4145	10.0558	10.751	11.0829	11.7405	15.0052	17.3836	13.2928	13.1597	13.783	14.6564	15.0541	18.0462	16.4144	15.3871	13.3053	sp|A2QHV0|SEPH_ASPNC Cytokinesis protein sepH OS=Aspergillus niger (strain CBS 513.88 / FGSC A1513) GN=sepH PE=3 SV=1//8.70786e-86
g1744	greenyellow	no	261.433	332.822	265.671	241.656	235.053	243.162	240.221	243.015	232.215	268.744	253.594	239.539	247.275	273.054	272.713	204.459	203.013	207.97	240.366	230.004	266.792	267.324	253.797	258.618	313.649	310.345	266.856	266.207	336.06	275.089	sp|Q4PCB8|SEC13_USTMA Protein transport protein SEC13 OS=Ustilago maydis (strain 521 / FGSC 9021) GN=SEC13 PE=3 SV=1//0
g1745	blue	no	71.981	72.669	70.0662	125.596	129.102	144.071	139.923	144.158	142.587	152.151	168.411	143.357	143.023	170.076	158.449	71.9326	69.7843	74.7558	89.3002	88.1551	85.5694	118.415	124.511	121.256	134.303	116.229	87.4231	95.1038	113.45	134.854	sp|O59744|YN28_SCHPO Uncharacterized transcriptional regulatory protein C530.08 OS=Schizosaccharomyces pombe (strain 972 / ATCC 24843) GN=SPBC530.08 PE=3 SV=1//1.54912e-08
g1746	yellow	no	109.345	163.149	100.717	114.888	108.473	104.09	102.526	98.7641	100.844	108.825	119.432	86.8069	111.302	112.597	97.4686	113.971	111.863	125.054	124.848	127.53	141.636	135.291	145.902	144.658	147.401	148.172	121.206	124.447	155.578	158.042	sp|Q9QZB9|DCTN5_MOUSE Dynactin subunit 5 OS=Mus musculus GN=Dctn5 PE=1 SV=1//2.18346e-46
g1747	pink	no	49.535	37.7288	56.0415	32.197	35.5064	31.9088	30.4362	34.7822	33.9986	31.3133	38.568	34.163	35.2546	24.1799	28.1986	49.9844	42.4389	45.0134	38.2127	37.063	45.5719	34.671	37.1358	33.1142	28.9451	34.1388	45.1044	40.8385	35.2442	35.9026	sp|O08700|VPS45_RAT Vacuolar protein sorting-associated protein 45 OS=Rattus norvegicus GN=Vps45 PE=1 SV=1//5.15953e-56
g1748	yellow	no	0	0.23832	0	0	0	0	0	0	0	0	0	0	0	0	0	0.371005	0.51676	0.862641	0.518328	0.993044	0.734198	0.92636	0.453116	0.187208	0.662504	0.507478	0.633525	0.43074	0.219156	0.806512	sp|Q9VXJ0|DHB4_DROME Peroxisomal multifunctional enzyme type 2 OS=Drosophila melanogaster GN=Mfe2 PE=1 SV=1//2.20671e-08
g1749	yellow	no	0	0	0	0	0	0	0.00552653	0	0.00634571	0.00622958	0.00568517	0.0123466	0	0	0.0146841	7.01803	6.74698	6.46016	8.89454	9.49785	8.92917	8.66578	9.76537	8.21391	5.93973	6.61154	8.86995	9.16427	4.26355	9.09698	-//-
g175	pink	no	25.4258	19.6287	24.1666	19.4546	18.7811	15.5717	17.1895	15.9894	16.9039	12.8612	14.0651	17.2425	17.2066	12.6865	12.5564	21.9276	21.8867	20.7855	22.7399	24.6559	27.2952	19.4473	17.2754	18.0993	14.8329	22.7895	27.2825	23.9292	21.8878	16.667	sp|P87115|YDK9_SCHPO UPF0202 protein C20G8.09c OS=Schizosaccharomyces pombe (strain 972 / ATCC 24843) GN=SPAC20G8.09c PE=3 SV=1//0
g1750	grey	no	0	0	0	0	0	0	0	0	0	0	0	0	0	0	0	0	0	0	0	0.0157882	0	0	0	0.0223229	0	0	0	0	0	0	-//-
g1751	/	no	0	0	0	0	0	0	0	0	0	0	0	0	0	0	0	0	0	0	0	0	0	0	0	0	0	0	0	0	0	0	-//-
g1752	/	no	0	0	0	0	0	0	0	0	0	0	0	0	0	0	0	0	0	0	0	0	0	0	0	0	0	0	0	0	0	0	-//-
g1753	/	no	0	0	0	0	0	0	0	0	0	0	0	0	0	0	0	0	0	0	0	0	0	0	0	0	0	0	0	0	0	0	sp|P0CT39|TF26_SCHPO Transposon Tf2-6 polyprotein OS=Schizosaccharomyces pombe (strain 972 / ATCC 24843) GN=Tf2-6 PE=3 SV=1//4.51298e-11
g1754	/	no	0	0	0	0	0	0	0	0	0	0	0	0	0	0	0	0	0	0	0	0	0	0	0	0	0	0	0	0	0	0	-//-
g1755	/	no	0	0	0	0	0	0	0	0	0	0	0	0	0	0	0	0	0	0	0	0	0	0	0	0	0	0	0	0	0	0	-//-
g1756	/	no	0	0	0	0	0	0	0	0	0	0	0	0	0	0	0	0	0	0	0	0	0	0	0	0	0	0	0	0	0	0	sp|Q99315|YG31B_YEAST Transposon Ty3-G Gag-Pol polyprotein OS=Saccharomyces cerevisiae (strain ATCC 204508 / S288c) GN=TY3B-G PE=1 SV=3//7.46038e-17
g1757	/	no	0	0	0	0	0	0	0	0	0	0	0	0	0	0	0	0	0	0	0	0	0	0	0	0	0	0	0	0	0	0	-//-
g1758	/	no	0	0	0	0	0	0	0	0	0	0	0	0	0	0	0	0	0	0	0	0	0	0	0	0	0	0	0	0	0	0	-//-
g1759	/	no	0	0	0	0	0	0	0	0	0	0	0	0	0	0	0	0	0	0	0	0	0	0	0	0	0	0	0	0	0	0	sp|P0CT43|TF28_SCHPO Transposon Tf2-8 polyprotein OS=Schizosaccharomyces pombe (strain 972 / ATCC 24843) GN=Tf2-8 PE=3 SV=1//7.92639e-19
g176	/	no	0	0	0	0	0	0	0	0	0	0	0	0	0	0	0	0	0	0	0	0	0	0	0	0	0	0	0	0	0	0	sp|P04146|COPIA_DROME Copia protein OS=Drosophila melanogaster GN=GIP PE=1 SV=3//2.72166e-57
g1760	/	no	0	0	0	0	0	0	0	0	0	0	0	0	0	0	0	0	0	0	0	0	0	0	0	0	0	0	0	0	0	0	-//-
g1761	/	no	0	0	0	0	0	0	0	0	0	0	0	0	0	0	0	0	0	0	0	0	0	0	0	0	0	0	0	0	0	0	sp|P0CT40|TF29_SCHPO Transposon Tf2-9 polyprotein OS=Schizosaccharomyces pombe (strain 972 / ATCC 24843) GN=Tf2-9 PE=3 SV=1//1.26781e-11
g1762	grey	no	0	0	0	0	0	0	0	0	0	0	0	0	0	0	0	0	0	0	0	0	0	0	0	0.0103352	0	0.00700409	0	0	0	0	sp|P10978|POLX_TOBAC Retrovirus-related Pol polyprotein from transposon TNT 1-94 OS=Nicotiana tabacum PE=2 SV=1//2.88908e-31
g1763	/	no	0	0	0	0	0	0	0	0	0	0	0	0	0	0	0	0	0	0	0	0	0	0	0	0	0	0	0	0	0	0	-//-
g1764	/	no	0	0	0	0	0	0	0	0	0	0	0	0	0	0	0	0	0	0	0	0	0	0	0	0	0	0	0	0	0	0	-//-
g1765	/	no	0	0	0	0	0	0	0	0	0	0	0	0	0	0	0	0	0	0	0	0	0	0	0	0	0	0	0	0	0	0	sp|P10978|POLX_TOBAC Retrovirus-related Pol polyprotein from transposon TNT 1-94 OS=Nicotiana tabacum PE=2 SV=1//8.59035e-47
g1766	/	no	0	0	0	0	0	0	0	0	0	0	0	0	0	0	0	0	0	0	0	0	0	0	0	0	0	0	0	0	0	0	-//-
g1767	/	no	0	0	0	0	0	0	0	0	0	0	0	0	0	0	0	0	0	0	0	0	0	0	0	0	0	0	0	0	0	0	-//-
g1768	/	no	0	0	0	0	0	0	0	0	0	0	0	0	0	0	0	0	0	0	0	0	0	0	0	0	0	0	0	0	0	0	-//-
g1769	/	no	0	0	0	0	0	0	0	0	0	0	0	0	0	0	0	0	0	0	0	0	0	0	0	0	0	0	0	0	0	0	-//-
g177	/	no	0	0	0	0	0	0	0	0	0	0	0	0	0	0	0	0	0	0	0	0	0	0	0	0	0	0	0	0	0	0	sp|P10978|POLX_TOBAC Retrovirus-related Pol polyprotein from transposon TNT 1-94 OS=Nicotiana tabacum PE=2 SV=1//3.20959e-12
g1770	/	no	0	0	0	0	0	0	0	0	0	0	0	0	0	0	0	0	0	0	0	0	0	0	0	0	0	0	0	0	0	0	sp|P0CT40|TF29_SCHPO Transposon Tf2-9 polyprotein OS=Schizosaccharomyces pombe (strain 972 / ATCC 24843) GN=Tf2-9 PE=3 SV=1//3.18026e-13
g1771	/	no	0	0	0	0	0	0	0	0	0	0	0	0	0	0	0	0	0	0	0	0	0	0	0	0	0	0	0	0	0	0	sp|P05205|HP1_DROME Heterochromatin protein 1 OS=Drosophila melanogaster GN=Su(var)205 PE=1 SV=2//1.12672e-08
g1772	/	no	0	0	0	0	0	0	0	0	0	0	0	0	0	0	0	0	0	0	0	0	0	0	0	0	0	0	0	0	0	0	-//-
g1773	/	no	0	0	0	0	0	0	0	0	0	0	0	0	0	0	0	0	0	0	0	0	0	0	0	0	0	0	0	0	0	0	sp|P0CT40|TF29_SCHPO Transposon Tf2-9 polyprotein OS=Schizosaccharomyces pombe (strain 972 / ATCC 24843) GN=Tf2-9 PE=3 SV=1//6.67711e-19
g1774	/	no	0	0	0	0	0	0	0	0	0	0	0	0	0	0	0	0	0	0	0	0	0	0	0	0	0	0	0	0	0	0	sp|P10978|POLX_TOBAC Retrovirus-related Pol polyprotein from transposon TNT 1-94 OS=Nicotiana tabacum PE=2 SV=1//4.65454e-67
g1775	/	no	0	0	0	0	0	0	0	0	0	0	0	0	0	0	0	0	0	0	0	0	0	0	0	0	0	0	0	0	0	0	-//-
g1776	/	no	0	0	0	0	0	0	0	0	0	0	0	0	0	0	0	0	0	0	0	0	0	0	0	0	0	0	0	0	0	0	sp|P0CT40|TF29_SCHPO Transposon Tf2-9 polyprotein OS=Schizosaccharomyces pombe (strain 972 / ATCC 24843) GN=Tf2-9 PE=3 SV=1//5.91298e-07
g1777	/	no	0	0	0	0	0	0	0	0	0	0	0	0	0	0	0	0	0	0	0	0	0	0	0	0	0	0	0	0	0	0	-//-
g1778	/	no	0	0	0	0	0	0	0	0	0	0	0	0	0	0	0	0	0	0	0	0	0	0	0	0	0	0	0	0	0	0	-//-
g1779	/	no	0	0	0	0	0	0	0	0	0	0	0	0	0	0	0	0	0	0	0	0	0	0	0	0	0	0	0	0	0	0	-//-
g178	yellow	no	11.5886	9.37173	10.003	12.965	13.5864	10.1993	11.0285	12.0628	11.9903	9.46982	11.2412	13.3201	11.1751	11.005	12.6109	12.6987	10.9217	11.1565	19.6082	21.9271	14.1451	19.0626	19.1674	16.6255	17.3764	13.7828	23.3438	19.9002	18.696	17.2278	-//-
g1780	/	no	0	0	0	0	0	0	0	0	0	0	0	0	0	0	0	0	0	0	0	0	0	0	0	0	0	0	0	0	0	0	sp|P0CT40|TF29_SCHPO Transposon Tf2-9 polyprotein OS=Schizosaccharomyces pombe (strain 972 / ATCC 24843) GN=Tf2-9 PE=3 SV=1//9.86925e-28
g1781	/	no	0	0	0	0	0	0	0	0	0	0	0	0	0	0	0	0	0	0	0	0	0	0	0	0	0	0	0	0	0	0	-//-
g1782	/	no	0	0	0	0	0	0	0	0	0	0	0	0	0	0	0	0	0	0	0	0	0	0	0	0	0	0	0	0	0	0	-//-
g1783	/	no	0	0	0	0	0	0	0	0	0	0	0	0	0	0	0	0	0	0	0	0	0	0	0	0	0	0	0	0	0	0	-//-
g1784	/	no	0	0	0	0	0	0	0	0	0	0	0	0	0	0	0	0	0	0	0	0	0	0	0	0	0	0	0	0	0	0	sp|P0CT40|TF29_SCHPO Transposon Tf2-9 polyprotein OS=Schizosaccharomyces pombe (strain 972 / ATCC 24843) GN=Tf2-9 PE=3 SV=1//1.51979e-25
g1785	/	no	0	0	0	0	0	0	0	0	0	0	0	0	0	0	0	0	0	0	0	0	0	0	0	0	0	0	0	0	0	0	-//-
g1786	grey	no	0	0	0	0	0	0	0	0	0	0	0	0	0	0	0	0	0	0	0.0293519	0.0524852	0	0	0	0	0.0262614	0.0251453	0	0.27319	0	0	-//-
g1787	/	no	0	0	0	0	0	0	0	0	0	0	0	0	0	0	0	0	0	0	0	0	0	0	0	0	0	0	0	0	0	0	sp|P0CT39|TF26_SCHPO Transposon Tf2-6 polyprotein OS=Schizosaccharomyces pombe (strain 972 / ATCC 24843) GN=Tf2-6 PE=3 SV=1//1.26732e-18
g1788	/	no	0	0	0	0	0	0	0	0	0	0	0	0	0	0	0	0	0	0	0	0	0	0	0	0	0	0	0	0	0	0	sp|Q7LHG5|YI31B_YEAST Transposon Ty3-I Gag-Pol polyprotein OS=Saccharomyces cerevisiae (strain ATCC 204508 / S288c) GN=TY3B-I PE=3 SV=2//4.22016e-20
g1789	/	no	0	0	0	0	0	0	0	0	0	0	0	0	0	0	0	0	0	0	0	0	0	0	0	0	0	0	0	0	0	0	sp|P0CT39|TF26_SCHPO Transposon Tf2-6 polyprotein OS=Schizosaccharomyces pombe (strain 972 / ATCC 24843) GN=Tf2-6 PE=3 SV=1//1.07636e-37
g179	green	no	23.7262	18.5871	23.6882	25.0534	29.1087	29.3503	25.9316	27.8791	29.4341	26.4882	32.051	30.356	25.1684	27.7675	26.1133	29.2235	25.8481	28.3864	25.3899	28.9511	27.6818	28.9635	29.4522	29.6828	21.9072	19.6036	17.6351	14.3683	17.1908	25.9678	sp|Q80Y56|RBNS5_MOUSE Rabenosyn-5 OS=Mus musculus GN=Rbsn PE=2 SV=1//1.41779e-20
g1790	/	no	0	0	0	0	0	0	0	0	0	0	0	0	0	0	0	0	0	0	0	0	0	0	0	0	0	0	0	0	0	0	-//-
g1791	/	no	0	0	0	0	0	0	0	0	0	0	0	0	0	0	0	0	0	0	0	0	0	0	0	0	0	0	0	0	0	0	-//-
g1792	tan	no	0	0	0	0	0	0	0	0	0	0	0	0	0	0	0	0	0	0.0506308	0.0188327	0.0168377	0.152781	0	0.134451	0.0476136	0.0168498	0.0645348	0	0.0219105	0	0.0170937	-//-
g1793	pink	no	37.6367	34.3227	36.2982	21.7376	25.1219	21.6572	19.7933	19.7818	20.6091	17.921	20.9013	21.7592	18.1054	14.993	15.3936	27.6129	26.6676	27.0033	23.1004	23.8399	28.1997	17.8039	17.3057	18.8939	15.0421	21.0286	29.7296	38.4706	31.4563	17.0462	sp|Q91YE6|IPO9_MOUSE Importin-9 OS=Mus musculus GN=Ipo9 PE=1 SV=3//1.31472e-68
g1794	black	no	49.6891	43.4839	49.617	49.9069	49.2733	50.6328	47.1491	47.4932	52.5988	49.1135	45.5888	60.3489	50.9386	42.6785	51.272	31.6659	31.4122	29.7184	59.9122	56.7443	68.1056	54.5523	53.8513	57.8889	52.4703	65.2704	68.5401	56.8728	56.8624	52.3497	sp|Q2UPZ7|DNPEP_ASPOR Aspartyl aminopeptidase OS=Aspergillus oryzae (strain ATCC 42149 / RIB 40) GN=dapA PE=1 SV=1//5.74334e-166
g1795	blue	no	9.24599	8.63705	9.25658	12.6316	14.7558	13.8659	14.3357	15.2495	15.8379	18.0793	17.6079	20.5564	15.8804	17.1236	14.076	8.12669	8.57219	8.34794	12.8395	14.706	13.9437	13.7167	14.0386	14.8659	16.2482	16.575	13.1458	11.2773	11.4954	17.7503	sp|Q12ID7|PLSB_SHEDO Glycerol-3-phosphate acyltransferase OS=Shewanella denitrificans (strain OS217 / ATCC BAA-1090 / DSM 15013) GN=plsB PE=3 SV=1//4.27975e-47
g1796	black	no	15.2966	12.1975	13.8983	17.0865	18.7538	16.1092	14.5283	16.9537	17.0736	19.1105	19.597	21.2795	15.5082	14.0978	17.9409	12.1811	11.0924	9.01354	18.0613	17.8523	20.1188	18.2812	17.3588	20.5074	17.8046	16.4572	16.6123	12.0164	11.07	18.2832	sp|Q8W207|CSN2_ARATH COP9 signalosome complex subunit 2 OS=Arabidopsis thaliana GN=CSN2 PE=1 SV=1//1.01236e-169
g1797	purple	no	0.500494	1.22678	0.512446	0.310569	0.492045	0.573552	0.507286	0.388941	0.901904	15.144	9.20809	27.3273	19.4866	39.4316	38.5013	1.10647	1.39338	1.20367	9.61991	11.9763	16.7536	8.75268	10.0889	12.2295	7.25913	7.5726	8.48288	15.0987	9.36532	4.61292	sp|P42882|NMT1_ASPPA 4-amino-5-hydroxymethyl-2-methylpyrimidine phosphate synthase OS=Aspergillus parasiticus GN=nmt1 PE=2 SV=1//1.12875e-163
g1798	tan	no	0.321858	0.413592	0.494316	1.30854	1.67002	1.46644	1.38178	1.11297	1.4406	1.05112	0.933098	0.890112	0.931679	0.786791	0.574365	0.596748	0.524963	0.733087	2.35069	2.90032	3.52584	2.58793	2.20564	2.87647	1.67414	1.16801	1.50839	0.853276	0.862711	1.63863	-//-
g1799	brown	no	3.99397	6.06633	4.64507	15.4802	20.4885	21.1779	14.9635	14.0564	18.5863	25.8314	33.0236	50.5127	31.3448	32.9401	30.8314	3.61561	3.66161	3.05001	36.2964	40.5114	43.2995	30.2437	35.2387	37.3872	35.1344	26.555	20.9524	21.3146	17.6706	27.4703	sp|O59814|YCT4_SCHPO Uncharacterized transporter C794.04c OS=Schizosaccharomyces pombe (strain 972 / ATCC 24843) GN=SPCC794.04c PE=3 SV=1//1.65628e-41
g18	yellow	no	31.6863	37.5538	30.6853	33.364	42.0194	35.1067	29.3932	32.1231	32.3115	33.3548	38.4977	41.8416	35.8072	36.2811	38.4333	30.0031	30.5621	30.5748	40.8694	45.0709	52.9757	42.4181	42.759	46.5251	45.9892	40.1632	43.7611	35.6009	38.7011	43.0199	-//-
g180	brown	yes	282.115	146.875	296.707	484.239	383.846	306.339	337.145	305.99	353.074	485.342	414.8	496.68	687.579	481.047	657.84	72.4729	68.4085	69.6811	463.323	441.514	438.193	375.667	366.695	380.623	464.173	680.736	966.508	726.914	720.002	323.448	-//-
g1800	blue	no	7.77312	6.88814	7.44678	9.00352	9.86297	8.95685	10.0728	10.415	10.8037	9.99865	11.7275	13.2929	10.0942	8.99576	8.62344	9.3977	7.76424	8.30713	9.61882	12.2843	8.65739	9.61294	10.717	9.44584	9.47862	8.49831	10.7267	9.41649	7.9756	12.445	-//-
g1801	green	no	9.09077	7.58061	9.16404	8.07889	8.69182	8.22316	7.93898	8.34899	7.73098	6.31346	6.41629	7.91762	7.58675	9.31347	9.50511	9.69036	10.6283	10.0535	8.31339	9.3698	6.41359	9.77228	9.60028	9.59618	11.2562	8.42964	21.0819	17.7018	24.7266	8.28317	sp|B5FXE5|AIFM2_TAEGU Apoptosis-inducing factor 2 OS=Taeniopygia guttata GN=AIFM2 PE=2 SV=1//1.50354e-10
g1802	pink	no	169.303	167.512	165.791	89.4228	89.1236	96.0462	89.6305	78.3155	80.5248	89.0369	78.2009	88.8026	89.5617	77.3071	85.1152	160.711	181.367	170.315	126.845	120.068	161.462	117.086	112.204	129.697	89.6841	180.033	144.749	167.915	186.508	78.0892	sp|Q99148|PUR2_YARLI Bifunctional purine biosynthetic protein ADE1 OS=Yarrowia lipolytica (strain CLIB 122 / E 150) GN=ADE1 PE=3 SV=1//0
g1803	pink	no	111.245	100.883	120.298	70.3932	73.403	74.6161	68.2292	64.861	68.1009	71.5553	65.7447	64.3096	65.0997	56.2525	64.9432	84.7479	79.8235	81.834	96.2735	94.182	113.732	75.591	74.9935	78.8215	68.4495	96.8169	82.9775	83.2418	82.5938	63.5592	sp|B3E7S5|RL1_GEOLS 50S ribosomal protein L1 OS=Geobacter lovleyi (strain ATCC BAA-1151 / DSM 17278 / SZ) GN=rplA PE=3 SV=1//3.44132e-20
g1804	turquoise	no	25.1228	16.6873	25.3401	7.89751	8.63585	6.88244	7.15012	7.86658	7.86234	6.64382	8.2632	12.2394	6.91897	4.77539	5.98182	22.1057	20.8925	23.0055	8.95967	9.23705	10.253	9.57239	9.44389	10.0255	7.05102	8.06735	8.87143	6.6334	4.50424	10.1297	sp|O13924|HASP_SCHPO Serine/threonine-protein kinase haspin homolog hrk1 OS=Schizosaccharomyces pombe (strain 972 / ATCC 24843) GN=hrk1 PE=1 SV=1//3.49096e-48
g1805	salmon	no	18.9724	14.1394	20.2856	37.3327	42.3629	33.3606	26.5191	30.0522	25.3813	23.9441	27.6901	39.1879	35.2742	35.3101	37.7002	11.0365	9.54275	9.83133	39.3913	42.2951	30.8944	24.8704	24.7055	25.8749	30.3359	17.6299	33.269	32.4228	28.5473	34.5175	-//-
g1806	salmon	no	2.79035	5.92434	3.22562	9.28669	9.14414	7.89654	8.3213	7.8404	7.20281	7.42374	5.75068	9.67647	9.52501	13.0866	10.0723	2.56919	2.1078	2.30466	12.8745	11.5812	8.94548	6.54957	7.62727	7.79837	11.6742	5.35248	10.5966	12.5555	12.0789	11.1701	-//-
g1807	turquoise	no	20.0097	19.4829	18.362	16.4417	16.7429	16.4507	13.6145	15.2234	16.6161	15.1273	15.7239	20.0531	15.2054	15.1324	16.7553	19.4866	19.0458	20.6523	16.8462	19.1524	20.105	18.6766	18.5832	18.3654	19.7329	18.1265	19.501	14.3702	16.1745	18.5996	sp|O94481|TFC5_SCHPO Transcription factor TFIIIB component B&apos;&apos; OS=Schizosaccharomyces pombe (strain 972 / ATCC 24843) GN=bdp1 PE=3 SV=2//6.06562e-22
g1808	blue	no	56.6227	70.5307	57.0609	41.9586	40.4128	42.735	38.0797	40.6128	39.4779	39.6982	39.7119	37.7636	40.748	40.4726	42.2627	66.5849	63.3038	64.5441	47.1665	46.0573	50.4745	45.8636	45.9499	43.7996	46.3203	43.9112	42.5418	37.7101	44.4929	38.9764	sp|O74968|RU1A_SCHPO U1 small nuclear ribonucleoprotein usp102 OS=Schizosaccharomyces pombe (strain 972 / ATCC 24843) GN=usp102 PE=1 SV=1//9.95102e-34
g1809	black	no	6.39435	6.40816	5.77441	8.49707	8.38188	6.78403	7.48145	7.16051	7.86974	8.90014	7.3863	9.81527	8.93186	6.93208	6.63726	4.86006	3.8451	4.86618	9.18941	8.90062	10.6176	9.96035	8.86093	9.62762	8.52082	8.76701	8.41316	7.88881	5.59067	9.49088	-//-
g181	grey	no	60.5893	77.1445	59.2827	56.4767	62.3225	54.2268	52.1785	47.6243	46.4528	47.5527	44.4074	67.0311	58.0684	61.6015	65.8963	49.4817	52.2702	48.9096	75.605	70.1426	62.0059	55.6953	54.6334	56.7505	64.9083	47.2009	65.4017	64.0667	56.9601	52.0869	sp|P87111|ETFD_SCHPO Probable electron transfer flavoprotein-ubiquinone oxidoreductase, mitochondrial OS=Schizosaccharomyces pombe (strain 972 / ATCC 24843) GN=SPAC20G8.04c PE=3 SV=1//0
g1810	black	no	65.3054	35.6865	64.5627	84.9994	87.487	77.7233	81.2982	85.1507	91.8801	104.564	112.338	106.477	98.9308	86.5138	91.1377	72.4497	72.1416	85.2366	106.728	111.349	125.098	107.816	113.138	99.7759	109.736	111.555	129.484	105.278	73.6695	129.259	sp|A8N7T9|GET1_COPC7 Protein GET1 OS=Coprinopsis cinerea (strain Okayama-7 / 130 / ATCC MYA-4618 / FGSC 9003) GN=GET1 PE=3 SV=1//1.46296e-19
g1811	brown	no	6.79536	6.80279	5.92308	12.4815	12.5753	9.72508	12.3284	12.5593	12.5601	15.2141	14.5452	24.767	15.1733	13.8754	16.7282	10.1514	10.1405	10.0777	12.028	12.4139	12.4735	11.0234	11.4573	13.1676	17.2185	19.3178	25.6396	24.4006	20.795	18.9304	sp|Q640S1|S39A9_XENTR Zinc transporter ZIP9 OS=Xenopus tropicalis GN=slc39a9 PE=2 SV=1//9.08604e-26
g1812	green	no	86.0631	70.3714	80.5231	67.3901	62.7915	44.9509	69.1769	57.4909	55.3736	62.9353	58.6275	75.7217	70.2934	51.7691	58.687	111.177	117.138	113.013	82.2025	88.3664	94.1723	75.2089	69.663	73.4587	86.3119	151.702	174.179	204.214	198.922	89.8253	sp|Q9P783|RRB1_SCHPO Ribosome assembly protein rrb1 OS=Schizosaccharomyces pombe (strain 972 / ATCC 24843) GN=rrb1 PE=1 SV=1//7.95277e-111
g1813	green	no	15.5186	17.2465	14.5454	12.9843	14.2913	12.3254	11.6603	12.5678	12.2068	12.3263	14.59	18.3206	13.1245	12.2588	13.4458	15.866	15.2013	15.4537	14.7397	18.0778	19.0891	15.5156	15.6619	16.75	16.5022	18.3204	22.2695	15.848	17.6853	19.0239	sp|P87141|MIP1_SCHPO WD repeat-containing protein mip1 OS=Schizosaccharomyces pombe (strain 972 / ATCC 24843) GN=mip1 PE=1 SV=1//1.02823e-74
g1814	tan	no	3.11067	2.62512	3.04534	4.81557	6.3928	2.8688	2.4323	2.38707	1.78148	0.910872	1.36328	1.24565	0.943041	1.20937	2.06119	2.72444	2.23398	2.23295	5.49434	6.37078	2.58534	3.57802	3.01662	2.93456	2.26144	1.26695	1.81169	1.56417	1.72431	0.780997	sp|Q9P6J9|YHD1_SCHPO Putative inorganic phosphate transporter C1683.01 OS=Schizosaccharomyces pombe (strain 972 / ATCC 24843) GN=SPBC1683.01 PE=3 SV=1//4.51295e-105
g1815	green	no	10.8059	15.5873	10.4303	15.7289	15.9922	10.7468	13.5976	12.0945	11.7393	8.9534	9.36302	14.4352	12.8803	13.1972	16.0574	13.2808	12.8631	12.9619	20.1341	18.8668	13.1037	15.8672	15.4154	15.1786	22.192	16.8931	25.1607	29.9739	31.1799	18.9838	sp|Q67XX3|FB252_ARATH F-box protein At5g06550 OS=Arabidopsis thaliana GN=At5g06550 PE=2 SV=1//1.33973e-06
g1816	turquoise	no	8.90781	6.56795	8.1249	7.26706	7.43308	6.38388	5.95506	6.82137	6.86204	5.41587	6.80474	7.93229	5.75531	4.54862	5.16374	8.13664	8.68527	8.66873	7.14944	8.13271	7.99213	7.54427	7.11458	6.68342	5.43969	6.3137	7.64609	5.87816	5.11418	6.89378	sp|Q4PGG5|RAD5_USTMA DNA repair protein RAD5 OS=Ustilago maydis (strain 521 / FGSC 9021) GN=RAD5 PE=3 SV=1//0
g1817	red	no	511.375	570.686	514.908	292.32	277.846	300.493	284.455	260.161	282.235	318.453	271.758	306.712	278.288	241.963	272.257	469.38	483.785	454.95	406.266	384.118	484.528	388.846	352.55	386.884	323.711	483.489	368.941	350.441	376.026	286.738	sp|O93919|ADK_SCHCO Adenosine kinase OS=Schizophyllum commune GN=ADK PE=2 SV=1//6.55929e-98
g1818	brown	no	24.2749	17.3114	21.8528	33.0262	37.4406	28.0142	36.8697	34.2206	35.9405	35.6483	36.0503	60.5193	41.0502	34.0349	40.0202	26.0054	24.2232	23.1642	41.6251	45.9269	38.4377	44.6523	44.1929	40.0944	56.4244	46.1813	76.9643	60.7558	53.3046	64.0418	sp|O13941|YEPB_SCHPO Uncharacterized beta-glucan synthesis-associated protein C23H3.11c OS=Schizosaccharomyces pombe (strain 972 / ATCC 24843) GN=SPAC23H3.11c PE=3 SV=1//1.39497e-108
g1819	yellow	no	59.1322	60.6886	56.8495	68.6118	68.0405	58.4103	63.9438	61.8325	61.0615	47.5914	47.6992	49.3608	61.5518	56.06	62.1153	74.5502	78.9564	78.8321	80.0374	76.3443	59.0908	71.4417	73.4496	68.907	84.7597	67.6926	71.2385	84.87	81.3993	79.4548	-//-
g182	pink	no	44.0718	39.1744	42.0122	32.6569	26.1215	26.3715	29.326	25.7001	27.4183	30.0223	25.0367	24.9399	28.4011	18.4076	25.4334	31.5044	32.5346	31.9043	38.482	36.6668	42.3499	29.3439	24.0213	26.9539	22.4087	32.6209	33.529	42.5845	35.4525	19.1621	sp|P38278|BMT2_YEAST 25S rRNA (adenine(2142)-N(1))-methyltransferase OS=Saccharomyces cerevisiae (strain ATCC 204508 / S288c) GN=BMT2 PE=1 SV=2//2.91061e-21
g1820	brown	no	0.0613443	0	0.502473	0.588749	0.723704	0.19729	0.87248	1.18498	0.467509	1.63912	2.51307	2.27403	3.03155	7.28794	5.17732	0.754254	1.2221	1.0985	1.80645	2.07654	4.01264	1.90775	4.67173	2.28357	3.40566	2.48715	4.27786	5.62948	5.0283	3.57208	-//-
g1821	purple	yes	0.436322	1.32922	0.357393	0.785171	0.214478	0.654855	0.330969	0.842837	0.475034	11.0056	11.576	12.8471	31.0311	63.308	56.7758	0.498157	0.823489	1.48041	1.74375	2.01033	1.77862	1.04379	2.57404	1.3922	4.39305	2.43733	2.25749	3.20325	4.57245	1.91594	-//-
g1822	turquoise	no	114.297	124.142	113.062	230.227	241.866	238.011	254.021	258.857	256.07	240.857	247.387	251.276	247.327	271.4	280.588	98.993	102.364	98.3635	201.35	196.781	173.389	223.723	219.174	217.388	284.255	224.084	268.93	238.214	261.958	277.263	sp|Q9USX1|APE1_SCHPO Aminopeptidase 1 OS=Schizosaccharomyces pombe (strain 972 / ATCC 24843) GN=ape1 PE=3 SV=1//0
g1823	green	no	29.5589	33.4959	29.4941	27.9585	30.7725	25.4746	24.893	24.8434	26.8806	24.5683	26.7996	34.7875	29.6675	29.7547	31.1647	31.9125	31.9451	32.6342	30.4875	34.4152	32.4904	29.3187	30.9439	30.2356	34.188	30.3407	38.7799	34.1692	37.6014	29.3055	sp|O74976|FAT2_SCHPO Putative peroxisomal-coenzyme A synthetase OS=Schizosaccharomyces pombe (strain 972 / ATCC 24843) GN=SPCC1827.03c PE=1 SV=1//8.24008e-47
g1824	blue	no	182.123	180.211	180.276	375.755	427.542	392.552	377.818	373.973	361.761	346.817	344.62	351.647	362.033	404.166	388.334	178.716	187.923	176.656	392.884	371.349	275.076	301.701	304.601	302.403	330.399	216.991	259.409	210.908	225.001	335.474	sp|Q00614|CACP_CANTR Carnitine O-acetyltransferase, mitochondrial OS=Candida tropicalis GN=CAT2 PE=3 SV=1//9.4404e-145
g1825	greenyellow	no	6.07685	10.1037	6.53854	7.01922	7.13171	5.66045	8.6711	7.46582	5.65792	7.99475	7.23809	8.84197	8.5726	8.58161	8.28397	6.96625	7.5937	7.61029	8.11702	7.62617	9.74045	7.11217	6.54366	8.07905	9.73538	9.47163	10.3127	9.95283	10.6362	7.58318	sp|A9JTX2|MTG1_XENTR Mitochondrial ribosome-associated GTPase 1 OS=Xenopus tropicalis GN=mtg1 PE=2 SV=1//3.26904e-12
g1826	red	no	363.077	301.644	360.166	589.289	640.571	671.127	669.705	777.615	713.809	686.846	730.69	563.441	656.584	620.426	595.411	453.065	453.884	447.377	490.421	496.612	435.479	631.911	647.753	613.683	602.727	492.795	506.527	441.963	402.33	784.725	sp|P55250|FUMH_RHIOR Fumarate hydratase, mitochondrial OS=Rhizopus oryzae GN=FUMR PE=3 SV=1//0
g1827	brown	no	9.69732	10.4861	9.65015	13.4581	13.4006	11.7042	14.7223	15.051	13.2048	14.6086	15.145	16.2265	15.7228	19.1249	19.2869	10.5448	10.9848	11.9443	12.8743	13.0287	11.9518	13.3508	13.9056	12.805	17.3929	14.2179	18.6468	19.2282	19.6754	17.4027	sp|O13681|IINMP_SCHPO Integral inner nuclear membrane protein ima1 OS=Schizosaccharomyces pombe (strain 972 / ATCC 24843) GN=IMA1 PE=4 SV=2//2.18095e-12
g1828	green	no	17.6908	9.15929	16.7049	16.435	16.8609	13.0143	15.9938	15.4002	16.6866	11.6952	11.7632	14.0024	13.4972	7.68694	8.94166	17.9583	16.9267	16.6617	19.1157	21.2191	20.2519	18.7879	16.0972	15.2579	11.845	15.9446	26.3004	25.3803	16.5525	16.5768	sp|P36056|RT22_YEAST 37S ribosomal protein S22, mitochondrial OS=Saccharomyces cerevisiae (strain ATCC 204508 / S288c) GN=RSM22 PE=1 SV=1//1.0252e-11
g1829	greenyellow	no	56.4503	77.6746	48.2487	49.9526	54.9298	43.4474	58.2837	50.7139	48.2339	54.3529	55.1698	54.9908	49.862	69.3283	61.29	71.0503	71.414	69.3195	55.8659	57.4233	50.8833	54.4261	54.1184	57.7782	78.904	70.3085	62.644	58.2027	72.7421	72.7114	sp|Q8BJM3|R3HCL_MOUSE Coiled-coil domain-containing protein R3HCC1L OS=Mus musculus GN=R3hcc1l PE=2 SV=1//4.60023e-09
g183	turquoise	no	306.869	196.664	302.949	204.107	209.971	229.114	181.626	187.53	194.669	192.648	187.743	194.302	186.317	156.131	161.318	244.425	218.769	243.493	202.168	213.213	242.319	200.967	196.296	200.627	159.002	173.05	158.159	149.682	137.402	157.565	sp|O14225|TOM20_SCHPO Mitochondrial import receptor subunit tom20 OS=Schizosaccharomyces pombe (strain 972 / ATCC 24843) GN=tom20 PE=3 SV=1//5.49843e-17
g1830	brown	no	10.2237	13.7447	9.10747	14.5303	14.9048	13.2842	15.7145	13.7334	13.2321	15.7703	14.8833	19.8199	16.4227	17.4159	18.3576	6.63286	8.05086	7.92209	12.7234	12.1778	13.5238	12.8812	12.8414	16.2326	19.0167	15.7009	18.8613	18.2082	22.754	15.1532	sp|Q7K480|BN3D1_DROME Probable RNA methyltransferase bin3 OS=Drosophila melanogaster GN=bin3 PE=1 SV=1//3.70406e-16
g1831	turquoise	no	19.1201	28.3579	20.1846	104.372	101.41	106.486	113.294	109.913	107.961	101.185	97.2428	121.054	103.981	110.858	117.644	22.902	22.8093	24.2902	47.7903	48.21	39.4266	74.3273	72.9394	68.9533	107.848	79.5232	95.7821	102.8	123.122	89.0942	sp|O78497|HO_GUITH Heme oxygenase OS=Guillardia theta GN=pbsA PE=3 SV=1//1.32958e-15
g1832	brown	no	12.4636	15.0382	11.9129	19.9797	18.3503	16.1032	20.5216	17.8919	18.1579	10.7223	10.8335	12.2596	11.9515	13.5321	10.5498	19.7725	20.9245	19.51	15.2801	17.376	10.7796	16.1934	15.9059	13.8004	16.0495	11.3701	11.8172	13.5239	14.2089	12.9865	-//-
g1833	greenyellow	no	12.6971	32.5595	14.5124	10.4876	14.2016	9.17156	12.6829	10.2559	9.16647	10.7041	10.2985	15.3358	14.9172	16.1893	16.9136	11.7773	13.9717	14.9745	16.6206	18.4512	15.8667	11.1671	13.0547	14.8269	23.0965	26.4278	18.8252	26.087	33.8337	20.1901	-//-
g1834	turquoise	no	27.2966	20.9987	27.9485	18.6211	21.1373	14.4552	15.0014	15.6426	17.3912	11.9887	16.8182	19.4067	15.0475	11.5768	12.517	22.4206	20.924	23.2027	19.3569	21.2713	17.5873	15.7279	15.5087	14.9908	11.7043	14.2652	20.1071	16.4771	13.4909	18.786	sp|Q9MAG8|PPR79_ARATH Putative pentatricopeptide repeat-containing protein At1g53330 OS=Arabidopsis thaliana GN=At1g53330 PE=3 SV=1//2.16925e-11
g1835	pink	no	156.502	142.717	155.542	112.214	109.452	107.584	104.586	94.9962	95.2071	104.876	97.3835	90.6447	93.9702	78.5324	100.002	114.59	118.576	110.525	121.304	111.679	133.365	93.7002	87.4749	95.5966	103.811	133.897	103.712	117.991	118.984	89.1461	sp|O94345|RM08_SCHPO 54S ribosomal protein L8, mitochondrial OS=Schizosaccharomyces pombe (strain 972 / ATCC 24843) GN=mrpl8 PE=3 SV=1//2.89974e-27
g1836	red	no	945.92	1380.83	1029.96	853.047	770.249	857.194	788.862	758.355	746.22	900.132	759.666	722.765	800.827	856.579	862.776	942.383	995.169	969.434	891.487	807.837	918.894	862.673	849.3	872.109	934.081	941.222	760.631	812.828	967.553	819.702	sp|Q10217|ACPM_SCHPO Putative acyl carrier protein, mitochondrial OS=Schizosaccharomyces pombe (strain 972 / ATCC 24843) GN=SPAC4H3.09 PE=3 SV=1//7.31222e-22
g1837	grey	no	10.6074	13.9171	10.5228	10.4775	11.6778	11.4283	11.0271	11.7506	11.7481	12.4343	13.9223	14.958	13.1943	14.366	12.5715	13.2046	13.2277	13.1761	11.4728	12.9004	13.8749	12.0884	13.2433	13.16	13.2508	11.9756	11.5688	9.61958	11.0947	14.0997	sp|Q9Y817|RAV1_SCHPO Regulator of V-ATPase in vacuolar membrane protein 1 OS=Schizosaccharomyces pombe (strain 972 / ATCC 24843) GN=rav1 PE=1 SV=1//3.19312e-74
g1838	blue	no	47.8069	32.6128	46.2073	61.5489	62.1727	56.3677	58.5011	59.9091	62.701	62.6921	66.8459	87.4763	74.8148	67.1072	70.6653	51.6441	51.4789	53.0898	57.9965	63.5638	65.5795	57.0235	55.1653	56.0481	57.0011	58.9295	76.2466	70.296	59.5881	62.3691	sp|Q9C918|UBC38_ARATH Putative ubiquitin-conjugating enzyme E2 38 OS=Arabidopsis thaliana GN=UBC38 PE=3 SV=2//9.39581e-52
g1839	yellow	no	104.718	109.823	109.947	111.417	109.957	107.616	108.362	110.174	107.963	104.031	104.522	127.198	103.982	105.306	119.819	102.484	110.439	109.345	123.604	125.724	133.662	127.867	131.433	139.263	155.296	158.299	140.459	118.115	132.935	134.53	sp|Q6RUV5|RAC1_RAT Ras-related C3 botulinum toxin substrate 1 OS=Rattus norvegicus GN=Rac1 PE=1 SV=1//1.45192e-114
g184	brown	no	1899.17	1359.01	1882.52	1384.17	1532.43	1561.88	1401.77	1469.35	1452.82	1277.21	1392.58	1193.93	1313.81	1153.81	1142.42	1843.94	1896.6	1766.63	1197.96	1202.39	1043.71	1209.46	1218.84	1195.17	1110.71	965.399	1098.43	1110.55	953.096	1488.95	sp|Q5B0C0|HSP7M_EMENI Heat shock 70 kDa protein OS=Emericella nidulans (strain FGSC A4 / ATCC 38163 / CBS 112.46 / NRRL 194 / M139) GN=AN6010 PE=1 SV=1//0
g1840	/	no	101.073	112.862	111.779	111.897	114.521	120.638	97.6403	115.077	96.8343	117.561	104.521	103.888	112.274	110.609	120.454	111.516	109.93	117.246	111.598	108.621	124.513	107.101	113.457	122.267	117.198	110.367	107.68	119.196	114.32	113.55	sp|Q9XBS9|Y1353_ZYMMO UPF0303 protein ZMO1353 OS=Zymomonas mobilis subsp. mobilis (strain ATCC 31821 / ZM4 / CP4) GN=ZMO1353 PE=3 SV=1//8.34374e-25
g1841	pink	no	5307.42	4730.47	5408.79	2688.93	2462.1	2728.76	2483.38	2470.85	2457.68	3502.6	3387.05	3582.96	2969.52	2510.32	2918.84	4124.27	3954.9	4097.46	4017.3	3866.03	4970.67	3264.62	3089.95	3289.47	3178.31	4731	3345.01	3343.15	3582.87	2934.71	sp|P0CT80|RS28B_SCHPO 40S ribosomal protein S28-B OS=Schizosaccharomyces pombe (strain 972 / ATCC 24843) GN=rps2802 PE=3 SV=1//9.8309e-30
g1842	purple	no	0.861444	0.909666	1.1421	0.702222	0.846902	0.49727	0.502648	0.72298	0.673346	0.76726	0.915657	2.39795	1.1153	2.08962	2.11462	0.581968	0.509523	0.707808	1.35898	1.02809	1.5286	0.581246	0.651539	0.895662	0.800201	0.726391	1.22978	0.648644	1.0657	1.02264	-//-
g1843	green	no	103.449	74.8496	98.8918	76.1715	71.9754	66.8858	67.2764	61.2759	63.1677	61.3842	59.4643	73.3896	59.9642	42.5725	53.5287	61.0453	63.4395	62.2247	80.3877	85.7913	108.413	65.542	63.2795	67.098	47.6176	78.6725	89.9846	93.5141	84.1995	49.5829	sp|O42644|PYRG_SCHPO CTP synthase OS=Schizosaccharomyces pombe (strain 972 / ATCC 24843) GN=ura7 PE=3 SV=1//0
g1844	turquoise	no	10.8919	9.21706	10.95	10.676	9.11737	9.22279	10.5707	8.38542	7.43293	8.75206	8.77631	9.02826	7.05899	7.70551	8.15259	10.7095	9.28946	10.3956	12.2852	11.5775	9.12837	9.65303	8.82566	8.68312	10.5275	6.63116	7.96749	8.35362	6.0396	7.02573	sp|Q4PIR3|NSE2_SCHPO E3 SUMO-protein ligase nse2 OS=Schizosaccharomyces pombe (strain 972 / ATCC 24843) GN=nse2 PE=1 SV=3//1.05079e-10
g1845	black	no	112.685	122.415	111.444	116.249	125.983	130.596	108.545	126.148	121.426	112.142	114.515	113.682	107.518	106.918	111.229	102.09	98.3249	98.0918	115.203	127.349	140.634	132.673	131.89	136.151	126.432	125.836	123.306	96.5026	103.257	125.75	sp|P87140|COPG_SCHPO Probable coatomer subunit gamma OS=Schizosaccharomyces pombe (strain 972 / ATCC 24843) GN=sec21 PE=1 SV=1//0
g1846	yellow	no	17.232	10.9715	16.3439	13.0206	14.7098	15.2791	14.1462	17.8231	15.0837	17.4288	18.5077	20.2221	17.6575	17.1099	14.8369	22.4269	22.9292	22.6277	16.9465	17.6596	15.6221	18.9261	18.7256	18.6194	23.4517	25.5272	25.6127	22.3877	21.6965	25.8448	sp|P22697|CYS3_NEUCR Regulatory protein cys-3 OS=Neurospora crassa (strain ATCC 24698 / 74-OR23-1A / CBS 708.71 / DSM 1257 / FGSC 987) GN=cys-3 PE=1 SV=1//5.49655e-09
g1847	green	no	8.71012	9.1276	8.17696	6.94026	8.00538	6.29052	6.67312	7.35929	6.75514	7.21572	8.23646	10.7117	8.67817	6.93583	7.08631	7.60551	7.68603	7.90006	9.01133	10.2182	10.8761	8.50997	9.12397	9.43915	8.89657	11.3455	13.0303	9.86944	8.85042	11.2507	-//-
g1848	pink	no	33.606	29.2556	34.5281	23.7784	24.4293	21.4362	24.5921	23.4009	23.8992	21.9253	23.5398	27.7406	25.9114	19.3148	21.6305	33.4111	31.2272	32.8218	28.9043	30.0968	34.9786	26.0908	26.9507	27.8647	23.8146	32.5796	34.7618	31.4492	26.7744	26.897	-//-
g1849	blue	no	68.0935	29.774	64.0209	33.2953	36.0899	29.2783	29.2526	30.0092	28.8276	28.4924	31.102	42.0267	33.3939	19.011	23.9997	68.3601	71.1695	68.751	42.9386	50.1898	50.9992	38.3374	39.4719	42.4622	24.1318	43.2592	50.7388	61.0521	39.7312	38.0929	-//-
g185	blue	no	98.3087	104.47	96.9095	136.903	132.819	146.869	145.945	144.993	141.798	139.033	129.22	107.255	121.491	121.816	115.961	105.014	112.47	107.773	111.355	106.819	108.75	120.444	123.086	127.489	121.497	113.821	92.6258	87.7315	91.185	115.358	sp|Q4PFA5|UBC2_USTMA Ubiquitin-conjugating enzyme E2 2 OS=Ustilago maydis (strain 521 / FGSC 9021) GN=UBC2 PE=3 SV=1//1.29547e-95
g1850	magenta	no	23.9783	14.0205	25.8267	19.3402	21.0469	21.1415	18.2641	20.8015	20.5474	20.4858	23.8611	23.6918	19.5039	16.1346	17.9528	20.6029	19.6979	19.0026	22.6244	26.8429	28.9823	21.4564	22.1276	24.1017	16.057	27.8879	23.8359	24.7125	18.0916	19.3953	sp|Q12516|SRF1_YEAST Regulator of phospholipase D SRF1 OS=Saccharomyces cerevisiae (strain ATCC 204508 / S288c) GN=SRF1 PE=1 SV=1//1.18296e-07
g1851	magenta	no	5.70307	5.1958	5.91509	5.43563	5.56881	5.05062	5.12662	5.83692	6.35633	5.32448	6.00879	7.28187	5.90896	4.35007	4.51077	6.1032	5.82786	6.35841	6.43823	7.0098	7.30839	6.87163	6.78041	6.13934	5.84822	6.13933	7.54106	5.80792	5.12884	7.34692	sp|Q7XUF4|CDKG2_ORYSJ Cyclin-dependent kinase G-2 OS=Oryza sativa subsp. japonica GN=CDKG-2 PE=2 SV=2//4.64453e-71
g1852	blue	no	26.0222	22.7568	23.5079	15.0472	16.263	15.077	15.5321	13.5684	13.6226	16.8189	16.9705	17.9047	16.5702	14.684	14.9874	20.2438	20.0491	21.7435	23.6912	22.8108	28.4797	21.5819	19.4616	22.6087	22.9125	27.2033	24.3964	20.5859	20.8224	22.8403	sp|Q9UT88|ERG8_SCHPO Probable phosphomevalonate kinase OS=Schizosaccharomyces pombe (strain 972 / ATCC 24843) GN=erg8 PE=3 SV=1//7.71804e-49
g1853	brown	no	33.1129	36.5293	30.9835	29.5076	29.7791	21.8978	27.9654	28.7598	28.3953	21.0644	21.2572	26.1134	23.096	24.5902	25.1358	28.8654	31.7912	31.7275	20.3862	23.6178	16.4367	19.4565	19.589	18.7886	21.0807	16.7645	25.5411	29.554	25.8368	22.5218	-//-
g1854	green	no	13.0055	13.1879	12.8589	12.3749	12.797	11.9438	12.6703	12.6871	11.5099	12.1344	10.8018	14.7324	14.2239	11.1382	11.2499	6.7944	7.56159	6.4707	16.3314	17.2886	20.0866	14.7416	13.459	15.6432	13.9711	20.9511	19.3242	21.7459	21.8919	14.2905	sp|Q9P7N4|TAD3_SCHPO tRNA-specific adenosine deaminase subunit tad3 OS=Schizosaccharomyces pombe (strain 972 / ATCC 24843) GN=tad3 PE=3 SV=1//1.24704e-06
g1855	turquoise	no	23.3525	16.1454	23.5466	15.4964	18.9853	18.18	14.4392	16.5815	17.4208	17.2545	22.7847	24.9696	17.9008	15.4959	17.0211	32.7096	29.9455	33.0157	25.0468	27.8561	29.2722	26.7333	26.3028	27.4186	19.9564	16.336	21.8264	15.1195	13.3339	24.8971	sp|Q06833|YP091_YEAST Uncharacterized PH domain-containing protein YPR091C OS=Saccharomyces cerevisiae (strain ATCC 204508 / S288c) GN=YPR091C PE=1 SV=1//3.15483e-51
g1856	black	no	200.772	171.9	199.374	190.235	202.08	228.921	191.315	203.246	205.354	201.451	202.717	223.019	198.894	195.717	211.968	179.646	191.668	184.284	226.489	224.541	244.324	222.449	221.669	228.815	209.7	188.458	208.655	178.585	173.772	205.088	sp|Q10305|GDI1_SCHPO Probable secretory pathway GDP dissociation inhibitor 1 OS=Schizosaccharomyces pombe (strain 972 / ATCC 24843) GN=gdi1 PE=3 SV=1//0
g1857	salmon	no	11.936	9.62509	12.4659	22.8181	24.4655	21.8799	18.0129	17.5637	19.1825	18.2958	17.9634	30.1934	23.0276	21.7497	23.3134	14.0836	13.3153	13.8042	40.1269	37.5575	29.1736	26.1833	24.7137	24.2572	28.057	20.6564	20.8551	21.8233	19.3449	25.5277	-//-
g1858	grey	no	36.1889	41.4279	37.9542	34.7997	38.4852	34.3804	32.0772	36.3431	34.7623	38.9045	42.2004	46.1219	39.3322	40.4675	33.9678	39.7284	39.3476	45.1559	42.1697	45.9448	46.2211	42.8652	50.2203	44.6959	42.8309	39.0124	35.9525	28.7304	30.4262	43.6189	-//-
g1859	blue	no	5506.13	8848.03	5846.14	16751.5	14127.8	16984.9	18605.6	18059.1	17697.1	13424.7	12774.4	6746.39	11666.1	13173.5	10917.6	6660.66	6564.52	6689.27	8164.79	7375.83	6595.54	9882.32	10011	8765.74	9062.01	6397.78	6398.76	5899.75	7199.99	8631.24	-//-
g186	turquoise	no	11.4483	8.76667	10.4421	7.15713	7.47633	6.89489	6.45602	6.7819	6.62354	6.57163	7.86611	8.13564	6.33956	5.08412	6.63132	15.5942	15.0635	14.6902	10.4407	9.96105	9.19878	9.68844	10.1614	10.2671	8.69236	10.9521	8.28827	8.67743	7.41337	10.4501	sp|Q4PFA7|MDM34_USTMA Mitochondrial distribution and morphology protein 34 OS=Ustilago maydis (strain 521 / FGSC 9021) GN=MDM34 PE=3 SV=1//0
g1860	turquoise	no	24.3557	31.4085	23.8984	16.001	19.4635	15.834	14.8894	16.1762	17.8956	15.3294	19.0529	21.2209	16.5687	16.7213	17.9888	29.677	27.4806	29.9043	18.5464	22.1959	22.6623	19.2394	18.9432	20.3565	20.2593	21.2532	23.2696	20.1083	21.9737	21.1786	sp|Q4PGL2|INO80_USTMA Putative DNA helicase INO80 OS=Ustilago maydis (strain 521 / FGSC 9021) GN=INO80 PE=3 SV=1//0
g1861	yellow	no	18.1733	18.5556	18.1987	18.2392	18.7657	18.7278	16.821	14.922	15.6712	11.3613	11.8444	16.8241	13.9352	13.4241	14.1962	22.1392	22.4217	21.0091	38.301	43.3648	38.3496	36.7257	40.0519	38.4634	29.0652	28.5116	28.942	25.5848	30.2136	24.2218	sp|O13658|YBCB_SCHPO Uncharacterized transcriptional regulatory protein C27B12.11c OS=Schizosaccharomyces pombe (strain 972 / ATCC 24843) GN=pi067 PE=1 SV=1//8.91976e-12
g1862	greenyellow	no	15.7855	9.05124	15.394	16.4865	14.4286	15.0542	13.647	15.2311	15.1524	13.0658	15.942	12.7446	12.7481	9.5308	11.1765	16.0752	14.8115	16.748	12.1202	14.2628	15.8263	14.333	13.1662	12.3613	10.4909	8.84296	12.9715	8.17282	7.73507	8.03184	-//-
g1863	green	no	40.9929	81.2061	42.3407	50.2156	39.2385	37.4584	49.2518	36.1059	38.7473	52.4373	58.3955	58.6783	50.0765	58.0909	51.819	65.8663	69.8742	66.678	57.2055	62.5264	59.692	52.9964	46.9063	47.9862	96.2634	93.7301	99.1835	111.335	136.645	65.8839	sp|Q9VHI4|SF3B5_DROME Probable splicing factor 3B subunit 5 OS=Drosophila melanogaster GN=CG11985 PE=1 SV=1//1.92478e-31
g1864	brown	no	4.78847	3.37678	4.54727	2.3132	2.37179	2.35119	2.66008	2.8587	2.91011	3.00336	4.57261	9.39809	4.49148	2.1462	4.53542	2.02247	1.45163	1.74838	4.21914	4.57132	5.36679	3.80382	3.72473	3.81485	6.04931	4.82479	8.67499	6.34548	5.58472	7.53697	-//-
g1865	red	no	1739.56	2440.78	1822.88	835.854	715.424	832.971	766.074	703.721	718.112	1038.25	950.492	974.176	849.394	889.566	906.294	1560.31	1600.98	1644.76	1126.89	1120.58	1370.09	984.322	930.584	1054.26	997.685	1355.71	888.85	980.07	1212.31	856.534	sp|Q3MHM7|RL35_BOVIN 60S ribosomal protein L35 OS=Bos taurus GN=RPL35 PE=2 SV=3//1.96245e-24
g1866	blue	no	172.439	223.311	185.628	127.541	132.583	156.555	111.455	107.317	125.643	142.962	137.189	131.305	127.775	122.617	133.116	194.873	215.414	189.972	189.089	204.994	206.948	152.235	165.832	167.592	170.651	150.252	149.275	157.501	150.441	154.051	sp|Q09827|SC61G_SCHPO Probable protein transport protein Sec61 subunit gamma OS=Schizosaccharomyces pombe (strain 972 / ATCC 24843) GN=sss1 PE=3 SV=1//2.62745e-21
g1867	red	no	201.182	282.144	210.753	125.062	109.899	118.75	117.712	101.143	112.068	118.601	105.327	96.5235	101.146	101.332	100.593	201.332	215.791	204.596	179.418	162.076	196.998	151.394	132.176	137.46	135.633	176.624	132.775	135.616	154.728	107.305	sp|P25642|IMG2_YEAST 54S ribosomal protein IMG2, mitochondrial OS=Saccharomyces cerevisiae (strain ATCC 204508 / S288c) GN=IMG2 PE=1 SV=2//9.59105e-06
g1868	green	no	37.6874	26.4876	35.9536	37.9849	35.4801	31.2499	37.0795	34.8685	34.1182	26.8535	24.6985	26.1402	28.2958	20.2211	24.7164	28.9107	30.0896	26.958	41.5145	41.7292	45.1172	36.0424	33.256	32.6078	27.7831	38.0672	45.3403	48.1421	39.538	25.2158	sp|P53145|LSG1_YEAST Large subunit GTPase 1 OS=Saccharomyces cerevisiae (strain ATCC 204508 / S288c) GN=LSG1 PE=1 SV=1//1.19872e-55
g1869	pink	no	26.1057	24.8381	25.284	21.4682	18.9629	15.5014	20.9233	19.166	17.7045	14.1074	14.13	14.7321	15.5439	12.9672	12.6685	28.5791	26.8047	27.8251	23.7306	24.7307	25.4718	20.5657	19.3563	19.1768	15.1264	23.0328	27.3759	32.2139	29.3707	14.3031	sp|A7EZP8|UTP25_SCLS1 U3 small nucleolar RNA-associated protein 25 OS=Sclerotinia sclerotiorum (strain ATCC 18683 / 1980 / Ss-1) GN=utp25 PE=3 SV=1//1.12349e-121
g187	grey	no	429.244	330.833	406.866	341.754	374.088	366.57	301.791	313.371	308.923	310.229	297.003	462.155	365.319	367.109	433.83	322.224	338.173	327.4	402.875	433.802	402.05	329.072	350.166	330.667	317.765	391.516	441.439	332.923	362.109	340.513	sp|P83970|PMA1_WHEAT Plasma membrane ATPase OS=Triticum aestivum GN=ha1 PE=2 SV=1//0
g1870	cyan	no	27.4652	17.038	25.1071	56.5194	54.4976	45.0211	66.0013	56.8119	57.782	29.19	35.848	30.6946	33.5909	30.8692	29.6389	29.6392	27.3074	28.5335	26.6287	29.6463	20.5385	28.1678	28.46	22.7324	18.3167	17.1878	22.4901	21.816	17.5743	23.1008	sp|Q8BKT3|GCFC2_MOUSE GC-rich sequence DNA-binding factor 2 OS=Mus musculus GN=Gcfc2 PE=1 SV=2//7.87423e-07
g1871	brown	no	22.0871	28.0203	21.203	28.8957	26.4801	19.1465	35.6485	26.0284	26.8933	15.1143	16.8648	18.3612	16.8373	16.8879	15.417	30.7899	29.0952	29.6477	20.8644	22.0502	18.8456	20.0483	18.9059	19.5311	19.5962	18.7496	21.7302	17.7264	19.8452	21.1666	sp|Q09813|T111_SCHPO Putative transcription initiation factor TFIID 111 kDa subunit OS=Schizosaccharomyces pombe (strain 972 / ATCC 24843) GN=SPAC2G11.14 PE=1 SV=1//2.87644e-168
g1872	turquoise	no	31.1219	17.1602	33.3412	21.85	22.9799	21.1415	21.2449	21.6242	21.5304	22.9243	22.9926	23.5447	22.4042	13.3043	17.1896	35.6252	32.8398	34.912	23.1942	26.1491	29.2531	24.115	22.5812	23.1606	15.1705	23.0826	30.6478	25.4227	19.0231	22.4496	sp|P38787|PANE_YEAST 2-dehydropantoate 2-reductase OS=Saccharomyces cerevisiae (strain ATCC 204508 / S288c) GN=PAN5 PE=1 SV=1//6.15946e-11
g1873	turquoise	no	13.3169	12.2293	10.9286	11.9757	13.1496	11.437	11.4821	12.1167	12.3735	8.95823	10.6394	12.7357	10.1015	10.8464	11.0269	16.0767	14.9891	14.7163	14.1397	14.6021	12.5891	14.0266	13.2458	12.6987	14.4725	11.9456	16.7191	14.8627	14.0987	11.1892	sp|P53692|SMC6_SCHPO Structural maintenance of chromosomes protein 6 OS=Schizosaccharomyces pombe (strain 972 / ATCC 24843) GN=smc6 PE=1 SV=1//2.5772e-147
g1874	purple	no	9.17892	7.9524	8.69325	2.8316	5.12432	3.26834	2.89072	4.74932	2.17712	10.8615	11.4472	26.8738	9.57933	12.0445	20.1516	4.5489	4.33094	6.30286	8.20549	9.03162	12.5552	5.64639	7.7709	6.66818	11.7835	15.2995	12.4627	10.469	10.5102	11.3282	-//-
g1875	red	no	22.5772	25.7148	22.4242	15.1037	17.1992	15.273	14.3614	14.6672	13.7068	14.0209	13.8714	16.6774	13.2633	11.9594	12.1519	19.2257	18.6259	18.5913	16.5656	16.4023	19.7408	14.7123	13.3241	15.2445	13.0327	18.5694	16.6702	15.0688	13.991	13.8957	sp|Q4PGM6|RSE1_USTMA Pre-mRNA-splicing factor RSE1 OS=Ustilago maydis (strain 521 / FGSC 9021) GN=RSE1 PE=3 SV=1//0
g1876	turquoise	no	5.35521	7.32116	4.89117	14.2864	14.5268	14.1894	15.3665	14.9593	16.1701	15.1181	17.644	23.0664	18.3179	18.3297	19.2935	4.15538	3.99196	3.82125	10.5882	12.7425	10.0525	14.4988	14.7641	14.5478	19.7305	16.363	18.4123	20.0346	21.3694	23.7049	sp|Q1ZXH8|GXCDD_DICDI Guanine exchange factor for Rac 30 OS=Dictyostelium discoideum GN=gxcDD PE=3 SV=3//9.88516e-12
g1877	black	no	19.7023	10.8284	21.1409	23.4587	24.6838	24.5939	20.6283	23.4383	23.4786	20.7636	21.3513	28.207	23.2816	18.2189	19.1293	22.0941	20.9691	21.0432	33.1076	37.1846	37.7434	33.0367	31.5482	31.6446	25.9762	28.9731	31.7405	23.382	20.6476	27.3222	sp|Q6BJM5|OXR1_DEBHA Oxidation resistance protein 1 OS=Debaryomyces hansenii (strain ATCC 36239 / CBS 767 / JCM 1990 / NBRC 0083 / IGC 2968) GN=OXR1 PE=3 SV=2//3.45456e-14
g1878	turquoise	no	32.9385	23.4167	34.6124	21.5928	25.9733	22.0479	20.9723	23.7367	24.264	22.9421	26.1605	36.9621	23.7693	19.1092	25.7601	32.2395	33.6145	33.47	27.2208	33.3923	31.8019	30.1696	29.6143	30.9194	31.5479	26.1632	34.793	31.9226	29.291	32.4182	-//-
g1879	brown	yes	33.3657	26.5017	33.1226	48.1923	56.1437	42.6837	52.5352	48.6416	55.6226	64.2392	61.5727	78.3162	65.6347	51.7034	66.3712	38.3128	38.7921	39.7032	58.9122	61.3148	69.4479	60.5627	53.6286	61.2048	68.2879	82.407	90.4798	81.3096	73.1911	66.8039	-//-
g188	brown	yes	4.07961	4.94766	5.31622	4.42313	4.95444	3.11056	4.69562	6.69587	4.75034	9.21023	10.7674	13.3555	7.21872	5.56765	10.4978	2.12675	1.76135	2.4468	3.78578	4.82069	4.90154	4.82751	3.72066	5.19173	11.0237	12.9139	14.0112	9.52967	11.1821	9.82961	sp|P47033|PRY3_YEAST Cell wall protein PRY3 OS=Saccharomyces cerevisiae (strain ATCC 204508 / S288c) GN=PRY3 PE=1 SV=1//2.7292e-27
g1880	turquoise	no	38.7172	21.6315	35.669	23.9274	27.3621	25.584	22.4767	25.5445	26.2825	22.7213	27.395	36.5208	23.3143	16.7894	21.6947	35.597	31.1995	34.9646	29.5039	35.7333	38.4346	30.2296	29.8998	30.3573	24.5189	31.139	37.2729	27.1309	24.1741	32.9191	sp|P87061|TEA1_SCHPO Tip elongation aberrant protein 1 OS=Schizosaccharomyces pombe (strain 972 / ATCC 24843) GN=tea1 PE=1 SV=1//3.86803e-66
g1881	brown	no	35.3967	32.6132	34.0354	34.1916	38.7717	38.4664	35.8612	37.0323	37.5108	41.8628	40.3853	46.5346	35.7989	36.2707	40.1768	29.3126	31.55	31.6344	39.975	37.5894	44.869	36.9577	37.8227	42.0811	40.7342	46.6483	48.1451	42.5526	40.3324	41.9667	sp|Q6NQL6|LPPE2_ARATH Lipid phosphate phosphatase epsilon 2, chloroplastic OS=Arabidopsis thaliana GN=LPPE2 PE=1 SV=1//4.74945e-09
g1882	brown	no	7.11854	9.91591	6.74864	8.909	10.152	8.69126	7.82251	9.00686	9.99863	8.99376	9.46147	19.547	10.7397	12.1689	13.6719	7.55429	7.15297	7.52705	10.814	12.0856	13.6946	10.6433	12.2191	13.3635	18.3584	14.3219	15.5068	14.6378	15.7523	16.6632	-//-
g1883	pink	no	36.5477	33.4556	36.4953	26.502	23.7846	25.2242	22.7819	24.3403	24.1513	26.4685	26.5835	31.522	25.3967	21.8666	24.1107	27.2394	27.2037	25.8603	32.8133	29.8228	38.9474	30.4817	28.1651	31.5513	28.0917	32.8622	26.8173	21.9534	26.5945	28.9032	sp|O94449|RFC4_SCHPO Replication factor C subunit 4 OS=Schizosaccharomyces pombe (strain 972 / ATCC 24843) GN=rfc4 PE=1 SV=1//7.58265e-177
g1884	turquoise	no	23.0438	42.2255	22.0102	24.7657	28.746	25.5635	28.2355	30.8728	32.5417	33.31	39.4416	39.0547	29.5674	35.5411	32.7678	22.0654	21.952	23.0232	18.9785	22.3991	25.3486	22.0091	23.6159	25.3562	30.8683	31.7947	24.8127	23.3762	30.7628	30.7359	sp|Q9P793|MIT1_SCHPO Chromatin remodeling factor mit1 OS=Schizosaccharomyces pombe (strain 972 / ATCC 24843) GN=mit1 PE=1 SV=1//2.47862e-136
g1885	magenta	no	12.8639	6.97022	11.4875	16.2827	15.6834	14.2581	11.6805	15.3065	16.2406	13.7101	15.197	16.3959	15.1961	9.96353	10.7456	13.5716	14.0311	12.9974	16.0132	18.272	20.5317	16.4952	17.6082	17.042	11.5318	12.1631	16.9417	10.2377	8.66257	15.8441	sp|O93479|ORC4_XENLA Origin recognition complex subunit 4 OS=Xenopus laevis GN=orc4 PE=2 SV=1//6.7138e-29
g1886	turquoise	no	8.01614	8.66081	7.47759	5.15357	5.88838	5.89331	4.33739	4.88969	5.46101	6.28939	6.84464	8.26025	4.99217	5.09178	4.93715	7.34526	7.27431	7.29245	5.82341	6.97946	7.34541	6.26375	6.83979	6.78892	6.94019	6.18875	6.29306	5.27838	4.76136	7.98724	-//-
g1887	greenyellow	no	74.567	51.0791	70.8957	77.7491	74.8261	83.4401	76.0895	73.097	83.1872	80.3108	83.0042	66.6074	69.0929	51.4325	51.9643	76.8229	73.4115	75.1475	72.5101	69.5753	77.2573	83.8874	85.4599	75.2134	58.9709	67.219	61.6948	60.4302	50.7715	81.8194	sp|P19516|COX11_YEAST Cytochrome c oxidase assembly protein COX11, mitochondrial OS=Saccharomyces cerevisiae (strain ATCC 204508 / S288c) GN=COX11 PE=3 SV=2//9.44871e-72
g1888	yellow	no	35.6615	34.7921	31.0068	52.6194	51.7449	50.4405	50.7395	44.5903	44.3911	39.7104	39.1122	36.731	44.7483	39.3189	46.6731	61.5974	58.9823	59.4348	78.5161	77.7358	81.8618	75.5274	72.1815	76.1733	77.1951	86.479	83.2803	101.581	111.174	66.1908	sp|Q8S1Z1|UTP11_ORYSJ Probable U3 small nucleolar RNA-associated protein 11 OS=Oryza sativa subsp. japonica GN=Os01g0810000 PE=2 SV=2//2.18415e-24
g1889	brown	no	4.75815	7.852	4.42888	9.11185	10.5689	8.12873	10.9653	9.69368	9.44645	12.8769	11.3297	17.8945	16.046	18.8373	20.6093	4.90508	5.73605	6.00728	13.1393	14.9893	14.7141	11.5652	12.3771	13.1761	19.7647	17.0563	24.1117	20.3458	23.9851	16.2495	sp|O43000|LIZ1_SCHPO Pantothenate transporter liz1 OS=Schizosaccharomyces pombe (strain 972 / ATCC 24843) GN=liz1 PE=2 SV=2//6.42084e-112
g189	black	no	14.2979	8.2041	14.0388	18.795	19.6552	17.7647	16.6392	16.262	15.7794	15.8433	16.2944	25.5887	20.8352	16.4811	22.7827	18.1702	14.4407	15.3875	19.2785	20.2354	19.2542	18.6953	17.6432	19.8049	19.3185	18.6956	22.2671	21.0833	16.8006	19.4814	sp|P32643|TMT1_YEAST Trans-aconitate 3-methyltransferase OS=Saccharomyces cerevisiae (strain ATCC 204508 / S288c) GN=TMT1 PE=1 SV=1//2.39007e-07
g1890	blue	yes	92.0911	120.288	82.9148	728.318	655.107	694.248	804.683	751.767	745.628	517.409	481.843	388.345	507.846	567.684	465.298	110.522	107.821	107.749	331.503	332.049	236.96	375.016	374.426	312.713	359.573	254.939	351.425	478.672	424.314	323.099	sp|P53693|RDS1_SCHPO Protein rds1 OS=Schizosaccharomyces pombe (strain 972 / ATCC 24843) GN=rds1 PE=2 SV=2//1.12226e-12
g1891	brown	no	16.8294	13.0277	14.1627	18.5766	18.3302	17.3004	17.9611	17.937	18.8874	20.7799	23.6768	20.1851	20.1854	17.6254	16.3715	15.4637	14.8662	15.8524	20.205	21.497	24.5507	22.2097	21.6784	22.6937	19.3792	21.5069	19.048	15.115	15.319	20.7693	-//-
g1892	blue	no	11.3529	10.4457	12.4674	15.8971	15.3336	15.895	13.8378	12.4333	13.1985	11.3111	11.6326	9.76745	11.9273	11.7992	10.94	7.72176	7.71684	8.9954	14.294	13.386	12.528	10.9021	10.0262	12.2367	10.6659	8.30886	11.4602	11.1743	11.7238	10.6836	sp|Q8NHP1|ARK74_HUMAN Aflatoxin B1 aldehyde reductase member 4 OS=Homo sapiens GN=AKR7L PE=2 SV=6//4.13003e-71
g1893	cyan	no	4.48787	7.13253	4.83349	3.05123	3.73975	3.37257	3.19673	3.40387	3.31237	4.6623	4.62265	6.47215	3.97547	4.3431	4.43783	4.83752	4.85681	4.8987	4.13673	4.90123	5.82101	4.41735	5.0041	4.91969	4.78299	5.32247	4.86484	3.61411	3.99677	5.04985	sp|Q0CL79|SEPH_ASPTN Cytokinesis protein sepH OS=Aspergillus terreus (strain NIH 2624 / FGSC A1156) GN=sepH PE=3 SV=2//3.10238e-129
g1894	brown	no	20.614	29.6077	19.7502	23.3439	28.1051	29.3224	26.1116	25.0699	27.1078	32.2361	30.6936	35.7861	31.3807	35.9162	31.5208	21.0474	20.9619	22.2015	38.1058	37.7385	42.4718	34.0029	37.4428	39.8385	39.3465	36.1045	32.3543	28.0944	31.0362	37.5231	sp|P39932|STL1_YEAST Sugar transporter STL1 OS=Saccharomyces cerevisiae (strain ATCC 204508 / S288c) GN=STL1 PE=1 SV=2//3.30787e-72
g1895	yellow	no	0.372678	0.157685	0.33388	1.95604	1.23656	0.699169	2.5619	2.0997	0.963641	1.64306	1.09053	1.7269	2.05192	2.511	1.70176	0.368215	1.02575	1.31716	3.57652	3.67949	3.66547	4.792	3.3978	2.35347	3.28761	4.19719	2.46265	1.48201	2.51343	2.22347	-//-
g1896	brown	no	511.854	419.331	513.931	445.226	441.567	494.613	448.164	455.719	458.968	416.66	428.82	392.767	396.187	386.687	407.653	440.184	462.132	450.836	426.113	426.951	489.6	420.673	428.989	420.124	368.316	399.914	376.672	334.56	339.883	373.636	sp|P24917|NDUV1_NEUCR NADH-ubiquinone oxidoreductase 51 kDa subunit, mitochondrial OS=Neurospora crassa (strain ATCC 24698 / 74-OR23-1A / CBS 708.71 / DSM 1257 / FGSC 987) GN=nuo-51 PE=2 SV=2//0
g1897	black	no	22.2562	12.035	23.0489	26.5983	26.5145	29.5899	22.7501	27.1568	23.2124	26.5271	25.5953	30.1604	26.4422	17.5067	22.3579	30.3652	25.629	28.1208	35.9409	39.3531	41.3339	34.8311	37.0726	34.3053	28.2357	30.7572	40.5965	31.8701	24.1513	34.9415	-//-
g1898	red	no	252.683	494.572	287.76	203.824	194.11	232.474	196.838	204.999	199.601	205.762	255.568	208.805	207.466	245.525	225.205	252.14	278.641	282.965	240.233	213.17	281.295	212.326	220.829	223.396	243.386	229.075	166.243	200.395	260.706	214.202	sp|P0CR94|TIM8_CRYNJ Mitochondrial import inner membrane translocase subunit TIM8 OS=Cryptococcus neoformans var. neoformans serotype D (strain JEC21 / ATCC MYA-565) GN=TIM8 PE=3 SV=1//3.27228e-26
g1899	pink	no	41.9393	46.9264	40.5462	37.4369	30.6446	26.9613	34.4704	27.926	29.6041	25.313	25.8587	27.0807	28.3686	24.9584	26.9754	32.4798	31.7135	34.7568	42.9514	38.4835	48.4281	30.1654	29.8589	31.046	27.4915	37.0631	40.6152	45.9773	48.984	23.2079	sp|Q9Y7Y3|YGR4_SCHPO Uncharacterized RNA-binding protein C365.04c OS=Schizosaccharomyces pombe (strain 972 / ATCC 24843) GN=SPBC365.04c PE=3 SV=1//3.23988e-20
g19	blue	no	2.362	6.46419	1.97736	1.47281	1.45398	1.48543	1.8652	1.62566	1.42257	2.49382	2.71705	2.64617	2.05934	3.54599	3.09291	2.86257	4.1026	4.3508	4.56808	4.75925	7.01699	3.54657	4.3894	5.03011	4.59377	5.85394	4.66738	6.14037	6.98727	3.41981	-//-
g190	turquoise	no	18.199	16.1812	18.0415	12.7351	13.5955	12.8857	12.3917	11.9594	13.6259	11.7961	13.6096	17.8055	12.7356	10.1779	11.5925	23.311	21.6374	21.8939	16.8898	18.8214	18.3334	16.0371	16.1801	15.5188	13.2458	14.1268	17.8679	13.4134	11.3829	15.898	sp|Q5SVQ0|KAT7_MOUSE Histone acetyltransferase KAT7 OS=Mus musculus GN=Kat7 PE=1 SV=1//9.75192e-56
g1900	purple	no	16.5752	13.4762	16.2801	20.3192	21.9403	22.7147	23.1905	23.3836	24.8247	28.7633	30.5159	34.4353	30.2759	37.3844	33.1889	19.6968	17.997	19.5245	21.9355	20.9212	22.8895	23.0911	23.3915	22.591	20.9304	20.5715	18.5535	17.8567	16.1542	23.1482	sp|P0CP31|NPL4_CRYNB Nuclear protein localization protein 4 OS=Cryptococcus neoformans var. neoformans serotype D (strain B-3501A) GN=NPL4 PE=3 SV=1//8.54788e-160
g1901	/	no	0	0	0	0	0	0	0	0	0	0	0	0	0	0	0	0	0	0	0	0	0	0	0	0	0	0	0	0	0	0	-//-
g1902	/	no	0	0	0	0	0	0	0	0	0	0	0	0	0	0	0	0	0	0	0	0	0	0	0	0	0	0	0	0	0	0	sp|P0CT40|TF29_SCHPO Transposon Tf2-9 polyprotein OS=Schizosaccharomyces pombe (strain 972 / ATCC 24843) GN=Tf2-9 PE=3 SV=1//1.42228e-28
g1903	/	no	0	0	0	0	0	0	0	0	0	0	0	0	0	0	0	0	0	0	0	0	0	0	0	0	0	0	0	0	0	0	sp|P0CT40|TF29_SCHPO Transposon Tf2-9 polyprotein OS=Schizosaccharomyces pombe (strain 972 / ATCC 24843) GN=Tf2-9 PE=3 SV=1//1.66263e-37
g1904	/	no	0	0	0	0	0	0	0	0	0	0	0	0	0	0	0	0	0	0	0	0	0	0	0	0	0	0	0	0	0	0	-//-
g1905	/	no	0	0	0	0	0	0	0	0	0	0	0	0	0	0	0	0	0	0	0	0	0	0	0	0	0	0	0	0	0	0	sp|P10978|POLX_TOBAC Retrovirus-related Pol polyprotein from transposon TNT 1-94 OS=Nicotiana tabacum PE=2 SV=1//1.50733e-09
g1906	yellow	no	1.78671	1.65676	1.55232	3.04097	3.72825	2.57237	3.13544	3.06189	3.1323	1.93515	2.06879	3.24106	2.47097	2.07488	2.23562	4.25317	4.04722	4.27924	8.88068	9.73595	9.78176	8.8388	8.31033	7.85625	8.77688	7.79437	13.4452	13.8426	11.7011	9.70543	sp|P53049|YOR1_YEAST Oligomycin resistance ATP-dependent permease YOR1 OS=Saccharomyces cerevisiae (strain ATCC 204508 / S288c) GN=YOR1 PE=1 SV=1//0
g1907	turquoise	no	34.3222	22.555	32.5804	21.2049	21.8363	23.6359	19.9075	22.8827	21.5856	25.9384	26.4539	25.6793	24.9671	18.9293	20.4687	31.478	26.8927	27.1478	29.5562	29.481	36.0172	27.658	28.2129	27.2603	22.2641	24.1407	27.244	22.457	19.965	23.8586	sp|P61291|PSME3_PIG Proteasome activator complex subunit 3 OS=Sus scrofa GN=PSME3 PE=2 SV=1//4.52935e-25
g1908	black	no	24.804	13.6354	21.9497	30.3756	33.0664	31.3875	27.2919	29.9918	33.2798	29.3038	34.5198	36.0811	31.8061	25.706	27.4698	23.5651	22.4269	25.2363	35.4172	40.4206	44.7225	40.9808	38.1623	39.8886	33.3866	36.922	44.4073	29.2923	26.9943	37.5024	sp|F4HWE6|SEC5B_ARATH Exocyst complex component SEC5B OS=Arabidopsis thaliana GN=SEC5B PE=1 SV=1//1.9704e-43
g1909	red	no	447.795	873.499	428.008	420.551	373.01	401.685	413.414	348.102	346.447	408.063	345.944	336.233	348.64	423.314	405.507	420.282	461.087	426.883	371.777	339.996	368.388	368.285	356.436	369.266	449.197	424.524	322.433	358.666	492.963	329.044	sp|P87130|TIM17_SCHPO Mitochondrial import inner membrane translocase subunit tim17 OS=Schizosaccharomyces pombe (strain 972 / ATCC 24843) GN=tim17 PE=3 SV=1//2.63145e-62
g191	pink	no	33.9354	32.4683	34.999	28.997	28.7536	29.4727	30.2893	31.1089	31.2139	30.5042	30.906	29.4925	32.1675	31.1495	26.7523	35.514	32.9761	34.1151	38.4402	36.395	41.7739	34.2366	32.66	35.2663	33.8829	39.5959	33.466	35.5847	34.2817	32.282	-//-
g1910	blue	no	0.243179	0.501041	0.497971	0.0507369	0.0519725	0.192689	0.0601505	0.136158	0.0690664	0.135605	0.07219	0.167975	0.136305	0.116307	0.0532738	0.807853	0.565388	0.398595	0.411428	0.387728	0.791831	0.316164	0.487654	0.224905	0.228824	0.390568	0.428116	0.310486	0.482693	0.181672	sp|Q9RKB5|BVMO2_STRCO Baeyer-Villiger monooxygenase OS=Streptomyces coelicolor (strain ATCC BAA-471 / A3(2) / M145) GN=SCO3172 PE=1 SV=1//1.66465e-72
g1911	turquoise	no	146.437	117.368	149.139	94.9537	96.336	90.4366	85.6149	88.1679	101.036	101.477	103.407	133.102	106.067	81.3353	89.4521	148.157	141.512	145.992	118.201	128.85	124.258	121.315	121.632	121.622	97.7549	123.879	145.051	131.691	104.19	101.892	-//-
g1912	blue	no	61.4591	54.1132	57.4338	20.1722	21.428	21.5891	16.1049	18.5067	20.3756	14.9246	18.7576	24.3984	20.7103	18.5905	18.9855	51.2031	46.5115	48.0045	23.4652	30.3954	30.3132	22.6404	22.7846	22.8873	17.5863	20.6743	34.1777	27.1541	25.1794	20.0293	sp|Q6DBP8|GAT11_ARATH GATA transcription factor 11 OS=Arabidopsis thaliana GN=GATA11 PE=2 SV=1//9.54282e-10
g1913	turquoise	no	39.3833	41.3068	37.096	23.8702	24.8886	24.4897	24.7894	24.1502	25.2764	18.7544	21.7936	26.1264	21.5896	20.0441	20.8905	26.677	26.9753	27.7811	20.3317	21.3715	22.1492	19.7137	19.2347	19.4021	14.3727	17.9095	22.3217	20.7084	17.2673	16.4623	-//-
g1914	brown	no	22.9164	27.3803	18.7465	30.923	28.5426	18.3935	23.8001	21.7799	21.6634	20.6727	20.067	36.0921	31.6171	33.1167	38.5228	19.9169	22.3627	19.6893	37.9272	38.4283	33.5472	30.8787	29.7352	28.566	41.8193	26.2653	48.5581	50.1028	47.7611	32.1502	-//-
g1915	brown	no	53.0913	45.8213	50.6404	53.5899	59.249	52.3734	56.3161	57.262	53.7119	57.7526	56.9255	80.0287	63.7123	58.5395	65.8682	48.3785	49.0965	47.8731	59.5439	62.7619	60.8456	57.3279	56.393	60.7609	63.7116	72.024	81.2423	70.7563	62.4386	62.1524	sp|P36408|GBB_DICDI Guanine nucleotide-binding protein subunit beta OS=Dictyostelium discoideum GN=gpbA PE=1 SV=1//0
g1916	blue	no	10.8492	10.979	10.1527	12.6741	14.0663	13.2274	14.7056	15.4931	15.2963	15.3559	17.21	19.2204	15.1827	16.5401	16.7057	13.993	13.2115	13.3789	12.524	14.2068	12.9018	13.5074	14.1541	13.5086	15.8208	14.5908	16.2903	15.563	14.7562	18.1635	-//-
g1917	blue	no	0.967035	1.64935	0.759865	0.849865	0.420081	0.409857	0.661037	0.253412	0.244845	0.504765	0.361942	0.416837	0.785217	0.69269	0.849867	1.3727	1.32051	1.54729	1.08799	1.21592	1.58832	0.524545	0.603058	1.00161	0.698335	0.607869	0.885325	0.61914	1.21338	0.622571	-//-
g1918	blue	no	336.173	307.65	330.782	531.143	498.399	553.664	514.317	567.634	487.399	484.134	457.647	492.7	586.402	531.232	545.117	242.341	245.933	243.041	247.283	235.08	182.015	219.225	222.743	206.692	191.474	164.316	187.961	282.713	206.22	238.521	sp|P54006|TOXD_COCCA Protein TOXD OS=Cochliobolus carbonum GN=TOXD PE=3 SV=1//1.15194e-20
g1919	green	no	105.111	94.1876	102.942	122.022	128.964	130.076	125.294	123.308	125.739	107.448	122.16	107.464	112.711	115.204	106.563	96.1072	84.0514	90.0715	90.6156	95.4057	71.5929	99.2785	99.0743	91.9173	85.6762	74.8751	77.8335	81.4517	74.2405	99.1705	sp|O70279|DGC14_MOUSE Protein DGCR14 OS=Mus musculus GN=Dgcr14 PE=2 SV=2//1.19e-11
g192	brown	no	90.2812	116.97	98.6675	89.4609	94.2392	99.4655	88.7709	76.9627	85.8845	85.0932	75.9302	66.5595	84.534	94.7608	98.5332	102.512	102.968	102.002	73.7719	65.2496	69.2453	63.9189	74.7641	71.1926	83.4528	59.7103	55.1031	47.8146	57.2833	76.972	sp|B9DMC3|DEOC_STACT Deoxyribose-phosphate aldolase OS=Staphylococcus carnosus (strain TM300) GN=deoC PE=3 SV=1//8.20924e-59
g1920	yellow	no	166.667	148.258	172.731	171.035	174.314	209.233	192.045	202.222	190.388	181.053	181.087	161.613	174.972	183.893	173.632	116.091	115.49	115.926	102.104	102.273	98.5443	123.304	121.198	122.667	114.977	109.208	93.0281	97.5289	100.853	135.269	-//-
g1921	turquoise	no	26.1787	25.1236	26.0785	15.8299	17.2237	16.934	14.2857	18.1884	17.0824	18.2276	19.6048	20.9408	17.9809	16.2597	17.1675	27.5784	25.897	26.5464	19.9487	21.3449	22.2013	18.9445	19.4721	21.113	17.0026	16.9183	17.4457	12.4712	13.9542	19.3379	sp|Q3TIX9|SNUT2_MOUSE U4/U6.U5 tri-snRNP-associated protein 2 OS=Mus musculus GN=Usp39 PE=2 SV=2//4.8015e-114
g1922	turquoise	no	0.459596	0.372099	0.416688	0.488235	0.582904	0.297127	0.302717	0.436744	0.378145	0.236234	0.28403	0.330711	0.211069	0.208404	0.238646	1.08458	1.14772	1.13085	0.605122	0.874209	0.764962	0.63366	0.831653	0.555052	0.607433	0.436213	0.706348	0.476497	0.451384	0.629622	-//-
g1923	grey	no	0	0	0	0	0	0	0	0	0	0	0	0	0	0	0	0.347324	0	0.0414143	0	0	0.0416566	0.0525594	0	0.116839	0	0.079181	0.0494239	0	0.0455928	0	-//-
g1924	purple	no	17.1707	15.3866	15.3014	42.0578	51.3108	40.1919	33.7475	40.969	31.5524	57.1636	48.6858	81.1592	87.4006	156.501	146.928	8.8776	8.3572	8.71511	33.5411	31.9544	28.1528	35.7448	40.1692	35.9703	37.0066	29.8235	28.558	24.4447	31.9168	29.1858	sp|Q9SYK0|HEXO2_ARATH Beta-hexosaminidase 2 OS=Arabidopsis thaliana GN=HEXO2 PE=1 SV=1//8.38301e-62
g1925	purple	no	1.97737	1.91708	2.02459	2.75441	3.83759	2.88138	2.5207	2.75865	2.79866	2.61438	2.6895	5.61588	3.45793	3.72198	4.57575	1.7527	2.00037	1.7463	2.86525	3.48105	3.76645	2.83821	3.0322	3.13031	3.25958	2.87031	3.84271	2.91233	2.93694	2.72301	sp|Q06839|YP097_YEAST PX domain-containing protein YPR097W OS=Saccharomyces cerevisiae (strain ATCC 204508 / S288c) GN=YPR097W PE=1 SV=2//3.86064e-11
g1926	green	no	70.2282	57.9793	71.519	64.7809	60.1423	46.7778	63.1731	54.6092	55.3089	46.7272	40.6293	41.9102	46.5328	36.1941	41.5296	44.9061	44.6937	44.12	68.5929	67.2589	78.0551	53.3651	46.4794	50.3758	40.0471	74.0818	78.3006	98.138	90.1666	35.2525	sp|A8Q1F0|PESC_MALGO Pescadillo homolog OS=Malassezia globosa (strain ATCC MYA-4612 / CBS 7966) GN=NOP7 PE=3 SV=1//0
g1927	brown	yes	151.232	208.552	150.74	247.774	253.701	221.683	235.621	229.207	224.131	248.536	239.891	299.788	251.699	284.759	291.73	147.161	151.494	142.013	244.948	249.429	224.266	262.549	245.619	270.142	333.179	295.839	277.456	262.687	303.864	270.634	-//-
g1928	blue	no	55.3622	36.1897	54.4029	86.8066	88.6823	96.9096	81.5088	87.7086	87.3529	67.3439	72.6139	70.1537	68.0573	69.483	70.5026	37.6348	38.4895	38.8108	51.4283	57.1728	50.2096	60.5709	61.4072	56.6366	57.8685	54.4487	62.3193	59.5432	54.6238	61.469	sp|O59763|OCA2_SCHPO Serine/threonine-protein kinase oca2 OS=Schizosaccharomyces pombe (strain 972 / ATCC 24843) GN=oca2 PE=1 SV=1//5.77113e-68
g1929	turquoise	no	82.3537	38.6878	86.2904	55.17	56.7501	54.4157	51.3033	52.2425	52.6232	54.1691	54.9906	55.7584	54.7381	32.5116	36.8901	91.9631	88.3674	92.1249	83.7788	83.1542	88.578	70.8407	68.2319	66.8182	55.9828	65.0802	75.5744	65.8278	50.1909	71.1568	-//-
g193	green	no	68.0612	84.1861	65.2189	64.0341	58.6049	56.4861	53.6597	52.6689	54.6959	48.2	46.868	54.201	62.7526	67.3292	74.2601	58.5472	56.8367	56.369	64.8978	63.13	59.9855	62.8033	59.2174	61.6735	67.4672	59.8252	83.6698	78.2782	77.7722	59.5595	sp|Q7VL09|BIOF_HAEDU 8-amino-7-oxononanoate synthase OS=Haemophilus ducreyi (strain 35000HP / ATCC 700724) GN=HD_1684 PE=3 SV=1//9.08504e-53
g1930	green	no	35.1094	40.6276	33.8848	42.4121	41.524	32.5265	40.701	35.7679	34.9065	27.3765	27.1377	25.3685	28.2484	28.5922	28.067	31.9406	32.7902	32.6548	48.6855	50.6644	50.1164	38.1088	34.4352	35.0693	33.1791	45.823	57.3366	64.5723	67.204	29.0272	sp|Q10191|LTV1_SCHPO Protein LTV1 OS=Schizosaccharomyces pombe (strain 972 / ATCC 24843) GN=ltv1 PE=1 SV=1//2.66383e-07
g1931	blue	yes	58.0122	44.8218	59.2132	83.6162	80.6454	85.2537	70.5533	70.8051	74.7394	93.6065	86.1432	84.4666	85.4672	69.1624	75.9296	50.4746	51.814	50.7025	86.9816	81.1106	91.4458	78.2898	84.608	82.212	74.7741	56.3498	72.5056	58.3904	49.7788	84.7925	sp|Q0U6L1|LAP1_PHANO Leucine aminopeptidase 1 OS=Phaeosphaeria nodorum (strain SN15 / ATCC MYA-4574 / FGSC 10173) GN=LAP1 PE=3 SV=1//4.05528e-100
g1932	brown	no	5.44104	6.9115	5.01388	10.5914	11.5353	9.47393	8.67891	10.209	10.7393	10.5521	12.1552	12.3622	10.4275	9.60552	10.5572	3.26022	3.39543	3.4656	11.2232	9.76202	11.8886	10.9169	9.84618	11.364	10.0415	10.9194	12.7925	9.98634	8.75963	10.6644	sp|Q40153|LE14B_LITER LEC14B protein OS=Lithospermum erythrorhizon PE=2 SV=1//2.5177e-39
g1933	green	no	943.255	1355.38	1005.87	779.78	732.096	762.843	755.494	706.102	723.839	1318.61	1168.26	1102.84	1088.27	1203.02	1236.95	859.884	819.015	861.256	1140.96	1083.76	1511.05	949.755	902.773	1065.07	1388.2	1864.44	1310.22	1464.28	1897.15	1121.85	sp|Q09668|RL22_SCHPO 60S ribosomal protein L22 OS=Schizosaccharomyces pombe (strain 972 / ATCC 24843) GN=rpl22 PE=1 SV=3//2.66708e-39
g1934	green	no	63.5191	33.6992	66.1103	62.7904	63.2819	55.7481	59.5879	55.364	56.8199	60.2259	54.39	67.858	63.9185	40.4263	51.6111	64.9897	62.1481	62.7031	73.4247	81.2096	91.9286	68.5357	65.1439	70.2816	62.0617	89.2036	114.409	108.824	90.8816	70.5915	sp|O43102|CBF5_ASPFU Centromere/microtubule-binding protein cbf5 OS=Neosartorya fumigata (strain ATCC MYA-4609 / Af293 / CBS 101355 / FGSC A1100) GN=cbf5 PE=2 SV=1//0
g1935	black	no	10.926	7.81078	11.9555	13.9368	16.0596	13.6546	12.8114	13.7584	14.3212	14.9633	15.8289	19.7119	14.7717	11.5078	13.3429	12.6199	11.6811	12.2403	15.3004	16.6261	15.7231	15.3063	14.825	13.1161	13.2633	14.2348	15.5323	11.7798	9.09892	15.6391	-//-
g1936	blue	no	33.9985	39.3493	35.2269	51.1109	47.2374	58.2358	59.0437	62.1753	56.2124	57.09	53.4439	46.4326	55.6198	60.5313	56.1696	31.9889	34.6475	32.8836	32.9262	36.1027	35.286	41.9389	41.7706	39.7921	42.8419	39.1181	35.5478	30.9367	32.2403	40.938	sp|A3LT66|MCR1_PICST NADH-cytochrome b5 reductase 2 OS=Scheffersomyces stipitis (strain ATCC 58785 / CBS 6054 / NBRC 10063 / NRRL Y-11545) GN=MCR1 PE=3 SV=2//9.97269e-18
g1937	turquoise	no	45.3664	42.8812	44.357	22.4138	22.6221	18.2829	20.3949	20.9582	19.5237	20.856	22.1797	15.4415	20.3632	16.4593	12.8535	42.3812	39.3301	41.809	17.6171	18.3334	15.3198	18.6036	16.6999	16.5168	11.9005	16.7468	13.2012	13.6967	11.5648	16.6762	sp|Q54DX7|TAZ1_DICDI Putative lysophosphatidylcholine acyltransferase OS=Dictyostelium discoideum GN=taz PE=3 SV=1//7.29414e-43
g1938	turquoise	no	477.951	457.958	498.521	381.254	346.45	385.179	356.14	359.927	363.429	353.842	348.803	260.321	311.649	276.031	281.481	507.18	505.127	539.375	418.753	384.781	475.815	362.714	377.676	345.184	327.747	345.152	273.229	301.882	256.719	325.126	sp|Q4PGT2|TIM13_USTMA Mitochondrial import inner membrane translocase subunit TIM13 OS=Ustilago maydis (strain 521 / FGSC 9021) GN=TIM13 PE=3 SV=1//2.32124e-54
g1939	/	no	14.7509	17.2916	17.0986	19.2469	19.6854	15.3956	17.9742	18.9564	18.2932	21.9931	18.2301	21.1642	18.9989	16.1588	17.7025	18.4683	18.1986	17.8856	19.6778	18.5386	22.0745	19.9259	17.9346	20.7565	20.0769	21.6821	19.9602	16.4423	16.4333	18.9967	sp|Q8K2H6|APC10_MOUSE Anaphase-promoting complex subunit 10 OS=Mus musculus GN=Anapc10 PE=1 SV=1//1.82988e-35
g194	blue	no	30.356	25.5648	28.4628	50.3461	51.0069	52.3109	51.344	54.1891	52.1972	53.7822	56.6763	53.5045	53.7018	60.0239	61.9414	32.8596	32.4133	31.468	41.5389	43.3138	36.9352	44.1189	43.8124	41.9558	50.0283	42.4183	44.492	41.0405	42.8573	54.1321	sp|Q9Y7N9|YCKC_SCHPO PX domain-containing protein C1450.12 OS=Schizosaccharomyces pombe (strain 972 / ATCC 24843) GN=SPCC1450.12 PE=1 SV=1//4.07751e-82
g1940	/	no	16.8359	13.8456	14.0997	13.9598	13.3769	10.7611	10.5662	11.3598	11.2147	14.0163	11.6382	16.9736	15.6645	12.8966	15.0715	10.3637	10.2956	10.2241	12.5142	13.4221	13.9679	13.7219	12.5165	13.4036	14.4515	12.3776	12.6817	11.6796	10.4607	16.4475	sp|Q09752|FNX1_SCHPO Multidrug resistance protein fnx1 OS=Schizosaccharomyces pombe (strain 972 / ATCC 24843) GN=fnx1 PE=2 SV=2//2.95704e-52
g1941	green	no	27.515	22.836	25.3298	19.6021	19.6459	15.5997	18.1285	16.0925	16.9443	14.89	15.122	18.2505	15.895	11.4884	13.5838	18.1474	18.1514	17.3448	26.0098	27.1547	35.56	19.8931	18.3497	19.9521	15.1792	29.0249	32.3785	32.0028	31.9811	15.9067	sp|O74835|RRP5_SCHPO rRNA biogenesis protein rrp5 OS=Schizosaccharomyces pombe (strain 972 / ATCC 24843) GN=rrp5 PE=1 SV=1//1.32816e-06
g1942	magenta	no	14.5054	7.34319	13.3271	11.8303	11.3429	11.5539	7.89875	8.90637	10.2713	10.0277	9.76075	10.0473	10.1577	5.28064	6.76837	11.4498	10.3615	11.404	12.4628	13.6883	15.1035	12.119	11.0464	11.2967	8.65197	9.49454	11.4663	10.1293	7.28213	10.646	sp|Q4I1M9|TRM44_GIBZE tRNA (uracil-O(2)-)-methyltransferase OS=Gibberella zeae (strain PH-1 / ATCC MYA-4620 / FGSC 9075 / NRRL 31084) GN=TRM44 PE=3 SV=1//6.23763e-71
g1943	green	no	23.8608	20.4919	22.2434	20.3035	23.6363	27.574	21.3836	22.9756	25.5659	25.435	27.7332	22.4918	20.0618	18.7732	15.3312	23.3787	23.2664	23.0308	21.5878	23.133	26.4759	25.5892	25.5513	26.1263	17.2157	20.3405	15.8526	13.2427	13.0944	20.5951	sp|Q9P7M0|YOS3_SCHPO ABC1 family protein C21C3.03, mitochondrial OS=Schizosaccharomyces pombe (strain 972 / ATCC 24843) GN=SPBC21C3.03 PE=3 SV=2//5.20527e-126
g1944	turquoise	no	21.0714	14.374	20.288	10.5175	10.2913	11.5226	9.48567	9.8854	10.0288	10.5271	12.7843	12.9094	9.28341	8.13403	7.28106	19.7962	16.7123	18.6205	11.9649	12.497	14.4411	12.521	12.0265	12.5549	8.79508	11.7654	11.0348	10.9162	8.31404	11.8565	sp|Q4PGT8|CMR1_USTMA DNA damage-binding protein CMR1 OS=Ustilago maydis (strain 521 / FGSC 9021) GN=UM00675 PE=3 SV=1//0
g1945	blue	no	1918.82	2437.46	1977.42	1327.28	1285.68	1529.8	1159.88	1155.1	1135.69	1186.7	1058.95	969.483	1213.05	1263.89	1195.76	1872.69	1936.75	1881.65	1340.72	1237.34	1488.76	1240.85	1217.17	1332.65	1284.42	1326.82	1278.23	1297.37	1522.35	1164.41	sp|P14540|ALF_YEAST Fructose-bisphosphate aldolase OS=Saccharomyces cerevisiae (strain ATCC 204508 / S288c) GN=FBA1 PE=1 SV=3//1.39914e-169
g1946	brown	no	108.976	130.112	109.177	113.926	116.216	98.6383	102.093	102.314	106.793	117.464	112.734	124.835	118.101	119.432	142.999	99.7252	97.5373	99.8704	115.159	108.867	118.377	107.839	111.579	112.048	121.559	112.141	138.952	152.754	148.548	104.442	sp|Q80W71|PKHA8_MOUSE Pleckstrin homology domain-containing family A member 8 OS=Mus musculus GN=Plekha8 PE=2 SV=2//8.93577e-25
g1947	blue	no	124.541	87.4374	123.576	373.648	357.927	381.22	366.639	403.741	362.359	337.704	329.371	269.111	346.877	318.289	314.309	96.4476	103.327	93.002	259.35	262.395	240.978	306.951	318.851	287.973	311.631	254.923	240.604	218.018	205.715	330.358	sp|P33282|URIC_EMENI Uricase OS=Emericella nidulans (strain FGSC A4 / ATCC 38163 / CBS 112.46 / NRRL 194 / M139) GN=uaZ PE=3 SV=1//9.444e-74
g1948	yellow	no	9.16573	10.6474	8.61411	7.46906	8.19226	7.83069	7.78219	8.04884	8.6954	9.26549	9.95805	12.7472	8.15455	8.7416	9.8079	9.61829	10.3417	9.91991	11.1064	11.1847	11.8851	12.9135	12.1345	13.2662	16.0314	15.0292	14.2761	13.5661	16.5113	17.8822	-//-
g1949	turquoise	no	73.7684	61.0993	70.3576	49.4122	59.5274	65.8644	73.125	71.9967	83.3796	90.2535	105.587	103.159	109.724	86.4339	80.1968	77.339	77.6986	72.9346	68.0861	70.7544	71.1254	86.8252	90.6987	92.0713	85.5458	82.4494	95.2168	91.9092	88.8314	106.838	-//-
g195	red	no	189.475	219.232	193.464	123.955	117.47	132.18	128.802	125.343	128.092	123.787	110.393	123.202	118.883	109.436	113.179	130.393	149.716	132.766	120.219	116.964	130.579	112.266	111.754	111.075	108.16	127.347	111.19	115.971	117.805	100.545	sp|O94284|HMT2_SCHPO Sulfide:quinone oxidoreductase, mitochondrial OS=Schizosaccharomyces pombe (strain 972 / ATCC 24843) GN=hmt2 PE=3 SV=1//6.78383e-122
g1950	brown	no	11.6205	10.9014	10.4828	16.1075	15.9859	14.833	13.8108	15.1765	15.0412	17.7132	19.4037	24.4096	18.6852	16.1373	18.9778	13.9024	12.3738	13.0339	19.2854	21.2592	23.5207	21.0529	19.9446	21.0916	21.5228	20.3828	23.8673	17.9072	16.9723	26.3895	sp|Q6NYK8|MARH5_DANRE E3 ubiquitin-protein ligase MARCH5 OS=Danio rerio GN=march5 PE=2 SV=1//4.0224e-07
g1951	brown	no	14.5856	20.2051	15.709	22.1135	20.0052	17.9386	18.5763	22.3348	21.6663	22.4258	23.0581	21.9777	23.8363	24.6109	22.83	15.1437	16.1033	14.8388	23.4483	23.5359	24.1388	23.1197	21.4618	25.1428	22.5496	26.3939	27.1104	19.8506	27.2213	18.7315	sp|Q6FMP4|TFB3_CANGA RNA polymerase II transcription factor B subunit 3 OS=Candida glabrata (strain ATCC 2001 / CBS 138 / JCM 3761 / NBRC 0622 / NRRL Y-65) GN=TFB3 PE=3 SV=1//7.59141e-41
g1952	black	no	16.1617	11.9735	15.4881	21.5793	22.1939	21.1699	23.9738	22.3733	25.5611	20.155	22.2832	27.9382	23.1906	18.1773	20.84	20.0985	19.5929	20.5436	27.2083	30.0589	28.4244	27.6174	28.4068	24.9305	22.4828	21.9727	34.3768	29.5902	21.6725	25.1174	sp|P78789|YC63_SCHPO Uncharacterized protein C1919.03c OS=Schizosaccharomyces pombe (strain 972 / ATCC 24843) GN=SPCC1919.03c PE=1 SV=2//4.46212e-22
g1953	turquoise	no	75.2925	43.6972	71.6935	71.8001	61.9664	72.1312	66.1298	70.0829	73.4151	63.71	61.6781	56.004	62.2307	50.9846	53.0015	77.3816	72.1781	76.6271	73.2918	73.6319	67.2043	70.3702	68.4011	65.7497	55.2896	61.1883	62.0533	59.3583	45.2496	58.7382	sp|Q4PGU6|SLT11_USTMA Pre-mRNA-splicing factor SLT11 OS=Ustilago maydis (strain 521 / FGSC 9021) GN=SLT11 PE=3 SV=1//1.74441e-143
g1954	blue	no	32.9416	37.0029	31.0138	25.5145	27.8927	25.7833	23.721	25.8731	22.9634	24.5	24.1448	25.1474	21.7783	23.0086	19.9636	35.7743	37.2891	36.8311	28.4984	31.5671	32.3949	28.6099	27.0227	29.1319	26.3247	29.165	27.8092	23.8005	25.1216	26.9295	sp|Q08I43|ERI1_SCHPO 3&apos;-5&apos; exonuclease eri1 OS=Schizosaccharomyces pombe (strain 972 / ATCC 24843) GN=eri1 PE=1 SV=1//1.50538e-20
g1955	blue	no	341.248	462.959	383.967	347.735	305.881	339.983	323.7	302.403	329.745	367.703	382.183	335.843	346.536	365.716	363.973	414.77	417.684	435.874	446.531	376.468	461.281	370.774	359.641	365.372	408.871	394.913	319.537	341.675	387.36	369.445	-//-
g1956	blue	no	271.166	294.242	281.811	195.572	183.305	195.642	183.012	194.065	180.636	187.955	165.166	171.496	166.883	162.831	176.248	218.283	247.026	229.356	215.134	208.678	208.851	202.056	214.236	208.059	198.312	220.873	190.198	187.424	180.201	176.733	sp|Q9P3Q9|MZM1_NEUCR Mitochondrial zinc maintenance protein 1, mitochondrial OS=Neurospora crassa (strain ATCC 24698 / 74-OR23-1A / CBS 708.71 / DSM 1257 / FGSC 987) GN=mzm1 PE=3 SV=2//1.10389e-08
g1957	turquoise	no	0	0	0	0	0	0	0	0	0	0	0	0	0	0	0	0.123668	0.0246076	0.022119	0.0493646	0.0220676	0.0444968	0.0280715	0	0.156007	0.0441669	0.0634348	0	0	0.0974028	0	-//-
g1958	purple	yes	8.42166	13.9555	7.33052	14.4254	11.7988	12.8168	13.6424	13.0518	13.0413	17.438	15.7574	22.3844	25.1211	48.4663	46.5964	9.04885	10.1777	10.7272	13.0323	15.6004	14.4447	13.8611	14.3006	15.4981	21.1177	15.9198	15.9508	15.0778	25.4048	15.4432	-//-
g1959	red	no	71.8753	48.0869	70.2592	88.425	88.2468	77.8511	84.3562	83.4616	87.6755	75.549	74.4847	84.9531	79.9453	75.4128	80.1788	72.8853	66.1272	66.1938	81.0563	86.1458	73.866	80.8388	80.9695	76.9189	83.8042	78.2634	98.6463	83.1056	90.5606	81.4505	sp|Q92462|PUB1_SCHPO E3 ubiquitin-protein ligase pub1 OS=Schizosaccharomyces pombe (strain 972 / ATCC 24843) GN=pub1 PE=1 SV=2//3.42915e-40
g196	yellow	no	6.03863	3.76131	4.76545	5.57022	5.74174	6.33727	5.3	5.15943	5.87379	5.26644	5.53608	6.47106	5.51872	4.54372	4.76477	7.03177	5.97858	6.3754	8.77867	10.1671	7.7073	7.57199	7.4122	6.86927	6.8686	4.92493	8.39115	6.64713	6.19179	8.73949	sp|P14381|YTX2_XENLA Transposon TX1 uncharacterized 149 kDa protein OS=Xenopus laevis PE=3 SV=1//2.59653e-34
g1960	blue	no	37.9832	28.122	34.645	10.0159	11.3505	13.5362	10.3052	9.80709	10.6454	13.4953	13.4256	20.8019	16.686	18.3576	16.2488	38.8825	36.4154	37.3315	17.7686	18.5738	23.1289	17.5207	17.0933	17.8493	14.5264	15.0865	27.3252	15.9098	28.9335	16.3881	sp|Q09875|YAGC_SCHPO Uncharacterized protein C12G12.12 OS=Schizosaccharomyces pombe (strain 972 / ATCC 24843) GN=SPAC12G12.12 PE=4 SV=1//4.39069e-49
g1961	green	no	6.79989	9.40022	6.54511	4.29796	6.18786	4.65399	5.70152	6.51335	5.18531	6.98242	8.38667	12.7524	8.30141	8.09832	7.68073	8.89626	7.64544	8.5936	6.87074	7.95276	6.65939	8.80567	7.59509	6.61214	13.5241	13.962	14.538	12.36	18.1342	13.5187	sp|O13298|PHD1_SCHPO Histone deacetylase phd1 OS=Schizosaccharomyces pombe (strain 972 / ATCC 24843) GN=phd1 PE=1 SV=1//6.8778e-170
g1962	magenta	no	38.0007	39.6773	39.0013	36.9212	34.1588	32.4825	30.1236	32.1258	32.8738	33.4993	30.9337	39.7811	31.4535	26.9851	31.1303	31.6954	29.333	29.3488	37.8966	39.4644	46.7962	37.1214	34.46	39.7897	36.5612	39.2335	36.8282	29.3733	26.8838	34.4173	sp|Q99128|AP1G1_USTMA AP-1 complex subunit gamma-1 OS=Ustilago maydis (strain 521 / FGSC 9021) GN=APL4 PE=3 SV=2//4.76353e-46
g1963	pink	no	3895.1	2054.09	4026.49	1636.9	1639.3	1844.4	1467.68	1601.41	1605.09	1984.46	1915.86	2206.79	1765.71	1228.88	1503.4	2707.31	2705.42	2678.97	2335.86	2310.49	2906.58	1889.07	1908.22	1933.49	1447.86	2421.55	2003.91	1857.16	1589.53	1576.35	sp|Q9C0Z7|RS6B_SCHPO 40S ribosomal protein S6-B OS=Schizosaccharomyces pombe (strain 972 / ATCC 24843) GN=rps602 PE=1 SV=1//7.68124e-107
g1964	red	no	1355.15	1757.4	1423.51	711.004	664.221	723.021	715.274	707.573	662.979	1053.78	926.432	927.009	875.316	946.417	935.933	1060.79	1160.02	1161.42	1065.93	1024.42	1360.73	902.508	862.665	941.382	1013.38	1461.96	999.719	1132.18	1327.01	881.641	sp|P78571|RS13_AGABI 40S ribosomal protein S13 OS=Agaricus bisporus GN=RPS13 PE=2 SV=1//3.44853e-91
g1965	turquoise	no	53.009	42.4251	50.7429	49.6531	58.9235	51.9984	47.7736	46.4998	51.9756	47.6845	55.4061	77.4713	56.3308	60.5291	57.4866	35.3929	32.4821	35.8716	31.6203	36.7423	20.5191	30.7762	30.6239	27.9398	37.5452	23.7368	41.0367	42.4322	38.8312	53.882	-//-
g1966	cyan	no	32.666	24.3385	30.1278	51.1959	48.3921	42.1825	50.3055	48.5687	49.6053	37.5928	40.9738	34.3254	39.9988	39.0899	38.1345	35.8296	33.6414	35.3509	33.3826	35.242	25.5094	34.911	32.7071	28.1711	27.0962	24.2871	40.2688	40.8559	37.4045	32.9024	sp|O74999|RAD7_SCHPO DNA repair protein rhp7 OS=Schizosaccharomyces pombe (strain 972 / ATCC 24843) GN=rhp7 PE=3 SV=1//9.72518e-79
g1967	turquoise	no	124.198	112.183	119.616	139.731	131.105	130.107	134.839	136.993	140.401	125.894	121.463	108.93	121.744	123.236	121.749	100.083	98.2721	99.2146	96.221	93.3574	73.1467	112.569	109.66	96.7202	123.36	94.8455	118.099	116.751	107.859	120.668	sp|Q9URW6|YIE2_SCHPO SH3 domain-containing protein PJ696.02 OS=Schizosaccharomyces pombe (strain 972 / ATCC 24843) GN=SPAPJ696.02 PE=1 SV=1//5.43042e-08
g1968	brown	no	70.0153	66.8028	71.6978	63.4717	61.8575	58.8031	56.7855	55.4901	57.0833	49.9914	49.7592	46.3189	46.9492	48.5738	48.6127	88.9065	89.9954	88.2639	55.3164	51.392	38.5558	52.0246	50.7803	52.352	54.2125	46.7736	56.2039	49.245	53.822	58.6901	sp|Q5YLG1|GUNA_BACPU Endoglucanase A OS=Bacillus pumilus GN=eglA PE=1 SV=1//5.25093e-63
g1969	greenyellow	no	29.3246	9.2644	32.4577	33.1235	33.4719	31.2759	29.402	32.3092	31.3371	24.2701	27.8111	25.7391	29.2098	15.6824	22.9971	36.4257	31.9775	34.6963	29.544	26.5557	22.867	25.7222	24.5504	22.7521	17.8863	20.7031	29.668	25.5768	15.3225	23.6577	sp|Q2TA37|ARL2_BOVIN ADP-ribosylation factor-like protein 2 OS=Bos taurus GN=ARL2 PE=1 SV=1//8.13547e-73
[truncated: 6,220 more rows]
